# Supplementary material for: From QTL to candidate gene: Genetical genomics of simple and complex traits in potato using a pooling strategy
Source: BMC Genomics. 2010 Mar 8;11:158. doi: 10.1186/1471-2164-11-158 (PMC2843620; doi:10.1186/1471-2164-11-158)
Supplement: Additional file 1 — Supplementary table S1. Candidate gene list for tuber flesh color trait. [file 1471-2164-11-158-S1.XLS]

## Sheet: Supp Table S2
UpRegulated in Yellow Bulks												F_A_1	F_A_2	F_B_1	F_B_2
	Feature	GeneName	ProbeName	TIGR Hit	TIGR Hit Description	Blast_Hit_Acces_Nt	Homology_NucleotideCPGP2007	Description blastX	BlastX tophit	BINCODE	CLASS	LOG2_181_1	LOG2_181_2	LOG2_181_3	LOG2_181_4
1	27854	MICRO.7880.C1	MICRO.7880.C1_67	TC162431	homologue to GB|CAB55626.1|5870600|LEY14810 beta-carotene hydroxylase {Lycopersicon esculentum} (exp=-1; wgp=0; cg=0), partial (58%)	NA	NA	NA	NA	16.1.4	secondary metabolism.isoprenoids.carotenoids	7.84778	7.24891	6.9906	5.9209
2	26871	STDB005D11u.scf	STDB005D11u.scf_532	TC145230	weakly similar to GB|AAR92356.1|40824154|BT011320 At5g53730 {Arabidopsis thaliana} (exp=-1; wgp=0; cg=0), partial (56%)	NA	NA	Hairpin-induced family protein [Ipomoea nil]	BAE94402	35.1	not assigned.no ontology	6.15306	2.91721	5.85788	5.73331
3	35547	MICRO.7880.C2	MICRO.7880.C2_1119	TC133948	homologue to UP|Q9S6Y0_LYCES (Q9S6Y0) Beta-carotene hydroxylase (Fragment), complete	Y14810	Lycopersicon esculentum partial mRNA for beta-carotene hydroxylase (CrtR-b2 gene)	carotene beta-hydroxylase [Lycopersicon esculentum]	ABI23730	16.1.4	secondary metabolism.isoprenoids.carotenoids	5.2258	5.58507	4.69722	4.93981
4	24788	MICRO.6624.C2	MICRO.6624.C2_589	TC147801	UP|Q7S3E1_NEUCR (Q7S3E1) Predicted protein, partial (5%)	NA	NA	NA	NA	35.2	not assigned.unknown	4.1246	4.63182	2.46158	3.32402
5	20474	MICRO.16372.C1	MICRO.16372.C1_418	DN908014	0	AJ538725	Nicotiana tabacum cDNA-AFLP-fragment BC4-M42-015	Hsp22.3	AAB03097	35.2	not assigned.unknown	3.93108	3.86649	3.11811	3.01665
6	28240	bf_mxflxxxx_0031a10.t3m.scf	bf_mxflxxxx_0031a10.t3m.scf_113	CV504267	0	NA	NA	NA	NA	35.2	not assigned.unknown	3.86283	3.86129	1.5367	1.52543
7	43662	STMIT26TV	STMIT26TV_377	BQ515642	0	NA	NA	NA	NA	35.2	not assigned.unknown	3.53905	3.32473	1.84678	1.74545
8	44611	bf_mxlfxxxx_0061b08.t3m.scf	bf_mxlfxxxx_0061b08.t3m.scf_521	CV501455	0	AM486170	Vitis vinifera, whole genome shotgun sequence, contig VV78X000046.13, clone ENTAV 115	Os10g0502000 [Oryza sativa (japonica cultivar-group)]	NP_001064989	35.1	not assigned.no ontology	3.50982	1.47254	3.96136	3.44276
9	35944	cSTD5D22TH	cSTD5D22TH_450	TC140855	similar to UP|Q2HUJ7_MEDTR (Q2HUJ7) V-ATPase subunit C, partial (90%)	NA	NA	V-ATPase subunit C [Medicago truncatula]	ABD32569	34.1	transport.p- and v-ATPases	3.25532	2.79405	2.76981	1.88273
10	28951	MICRO.14714.C1	MICRO.14714.C1_1276	TC145260	weakly similar to UP|O65859_PRUDU (O65859) O-methyltransferase, partial (89%)	AF502433	Rosa hybrid cultivar orcinol O-methyltransferase (OOMT1) mRNA, complete cds	orcinol O-methyltransferase [Rosa hybrid cultivar]	AAM23004	16.2	secondary metabolism.phenylpropanoids	3.23543	3.90612	4.40619	5.04475
11	33835	MICRO.6624.C1	MICRO.6624.C1_435	TC142388	similar to UP|Q3IVJ7_RHOS4 (Q3IVJ7) Acyltransferase 3 family, partial (5%)	NA	NA	NA	NA	35.2	not assigned.unknown	2.95436	3.7961	1.93382	1.71228
12	24052	MICRO.11756.C1	MICRO.11756.C1_527	TC144187	similar to UP|Q9LTK1_ARATH (Q9LTK1) Arabidopsis thaliana genomic DNA, chromosome 5, BAC clone:F17P19 (At5g52190), partial (76%)	NA	NA	NA	NA	3.5	minor CHO metabolism.others	2.8387	2.15252	2.14045	2.24664
13	31577	MICRO.331.C103	MICRO.331.C103_248	TC153093	weakly similar to UP|Q4VIV2_DROBU (Q4VIV2) Dbuz\CG14609f-PA, partial (3%)	AC149287	Solanum demissum chromosome 5 clone PGEC568D21, complete sequence	NA	NA	35.2	not assigned.unknown	2.78181	2.90493	4.52342	3.84197
14	21613	bf_suspxxxx_0037c03.t3m.scf	bf_suspxxxx_0037c03.t3m.scf_194	CN215432	0	NA	NA	NA	NA	35.2	not assigned.unknown	2.69122	3.00434	1.67943	2.64106
15	37196	MICRO.16850.C1	MICRO.16850.C1_438	TC155449	similar to UP|Q5BZZ9_SCHJA (Q5BZZ9) SJCHGC04398 protein (Fragment), partial (16%)	NA	NA	unknown protein [Arabidopsis thaliana]	NP_567196	17.2.3	hormone metabolism.auxin.induced-regulated-responsive-activated	2.66993	3.34942	2.28054	2.13282
16	35270	MICRO.11569.C1	MICRO.11569.C1_725	TC147533	homologue to UP|HSP83_IPONI (P51819) Heat shock protein 83, partial (82%)	X63195	N.tabacum mRNA for heat shock protein 82	Heat shock protein 82	P36182	20.2.1	stress.abiotic.heat	2.48994	2.62441	2.37579	2.83707
17	1931	MICRO.13124.C1	MICRO.13124.C1_390	BQ114817	similar to UP|O65859 (O65859) O-methyltransferase, partial (15%)	NA	NA	O-methyltransferase [Prunus dulcis]	CAA11131	35.2	not assigned.unknown	2.48118	2.54186	3.68764	3.54493
18	17742	MICRO.109.C7	MICRO.109.C7_157	TC145187	homologue to UP|Q5GI04_CAPAN (Q5GI04) Hypersensitive-induced reaction protein, complete	AY529867	Capsicum annuum hypersensitive-induced reaction protein mRNA, complete cds	hypersensitive-induced reaction protein [Capsicum annuum]	AAS98165	20.1.99	stress.biotic.misc	2.31884	3.41057	2.15304	2.82157
19	11140	MICRO.5594.C2	MICRO.5594.C2_652	TC134059	UP|Q6BDB7_NICSY (Q6BDB7) Hexokinase 3, complete	DQ177440	Solanum chacoense hexokinase mRNA, complete cds	hexokinase [Solanum chacoense]	ABA01010	2.2.1.04	major CHO metabolism.degradation.sucrose.hexokinase	2.30398	1.90404	1.50545	1.29533
20	5443	MICRO.17819.C1	MICRO.17819.C1_417	TC150722	weakly similar to UP|Q8GU24_ROSCH (Q8GU24) Orcinol O-methyltransferase 1 , partial (31%)	NA	NA	O-methyltransferase [Prunus dulcis]	CAA11131	16.2	secondary metabolism.phenylpropanoids	2.22105	2.10513	1.34574	1.08559
21	44505	MICRO.13805.C1	MICRO.13805.C1_663	TC141961	similar to UP|Q9U8P7_DICDI (Q9U8P7) AqpA, partial (5%)	AF411804	Lycopersicon esculentum BAC clone Clemson_ID 47I13, complete sequence	NA	NA	35.2	not assigned.unknown	2.17985	1.39421	2.19873	1.50515
22	24274	MICRO.11619.C1	MICRO.11619.C1_665	TC162630	weakly similar to UP|Q6YSX7_ORYSA (Q6YSX7) GCN5-related N-acetyltransferase (GNAT) family-like protein, partial (41%)	NA	NA	Os07g0264800 [Oryza sativa (japonica cultivar-group)]	NP_001059331	35.1	not assigned.no ontology	2.17725	2.36541	1.95967	1.94729
23	2709	MICRO.7862.C1	MICRO.7862.C1_770	BQ511938	0	NA	NA	Os11g0206700 [Oryza sativa (japonica cultivar-group)]	NP_001067461	30.5	signalling.G-proteins	2.14288	2.2442	1.58604	1.72868
24	37047	MICRO.5405.C1	MICRO.5405.C1_109	TC162305	similar to UP|Q3ECA2_ARATH (Q3ECA2) Protein At1g79810, partial (5%)	NA	NA	NA	NA	35.2	not assigned.unknown	2.06509	2.08386	1.93325	1.84676
25	31058	MICRO.7642.C1	MICRO.7642.C1_663	TC138088	0	NA	NA	NA	NA	35.2	not assigned.unknown	2.00694	1.95108	2.33525	2.26976
26	42412	MICRO.1520.C23	MICRO.1520.C23_874	TC145399	UP|Q3YJS9_SOLTU (Q3YJS9) Patatin, complete	DQ114421	Solanum tuberosum patatin precursor (pat3) mRNA, pat3-k1 allele, complete cds	patatin precursor [Solanum tuberosum]	AAZ75962	33.1	development.storage proteins	1.9619	2.16909	2.46416	2.47894
27	25367	MICRO.10683.C1	MICRO.10683.C1_674	TC145022	similar to UP|Q945N1_ARATH (Q945N1) AT5g50310/MXI22_1, partial (16%)	NM_124410	Arabidopsis thaliana unknown protein (AT5G50310) mRNA, complete cds	unnamed protein product [Arabidopsis thaliana]	BAB09450	35.1	not assigned.no ontology	1.8942	1.9159	1.099	1.02776
28	37185	MICRO.1520.C7	MICRO.1520.C7_137	TC135652	homologue to UP|Q3YJS9_SOLTU (Q3YJS9) Patatin, partial (77%)	DQ114421	Solanum tuberosum patatin precursor (pat3) mRNA, pat3-k1 allele, complete cds	patatin precursor [Solanum tuberosum]	AAZ75962	33.1	development.storage proteins	1.88305	2.64362	1.92513	3.08327
29	24987	MICRO.5205.C1	MICRO.5205.C1_697	TC156177	0	CU280045	S.lycopersicum DNA sequence from clone SL_MboI-98C7 on chromosome 4, complete sequence	hypothetical protein LOC_Os11g03340 [Oryza sativa (japonica cultivar-group)]	ABA91274	35.2	not assigned.unknown	1.84816	1.57729	1.05127	1.01782
30	38502	bf_cswbxxxx_0022h03.t3m.scf	bf_cswbxxxx_0022h03.t3m.scf_244	CV493402	0	NA	NA	NA	NA	35.2	not assigned.unknown	1.84497	1.72944	4.34609	4.53677
31	9961	MICRO.15133.C1	MICRO.15133.C1_1014	TC156873	similar to UP|Q3EDA9_ARATH (Q3EDA9) Protein At1g16830, partial (13%)	BA000042	Nicotiana tabacum mitochondrial DNA, complete genome	unknown [Arabidopsis thaliana]	AAM61731	35.2	not assigned.unknown	1.84361	2.36561	1.16753	1.51758
32	16917	bf_stolxxxx_0058c12.t3m.scf	bf_stolxxxx_0058c12.t3m.scf_328	TC142685	similar to UP|Q9M527_FORIN (Q9M527) Phenylcoumaran benzylic ether reductase homolog Fi2, partial (80%)	BT014421	Lycopersicon esculentum clone 133739F, mRNA sequence	phenylcoumaran benzylic ether reductase homolog Fi1 [Forsythia x intermedia]	AAF64174	16.8.5	secondary metabolism.flavonoids.isoflavonoids	1.84223	1.65917	2.00228	1.6683
33	42733	MICRO.10611.C1	MICRO.10611.C1_946	TC146265	weakly similar to UP|Q2HVK7_MEDTR (Q2HVK7) Short-chain dehydrogenase/reductase SDR, partial (66%)	NA	NA	oxidoreductase [Arabidopsis thaliana]	NP_191681	26.22	misc.short chain dehydrogenase/reductase (SDR)	1.83546	1.98401	1.29607	1.84629
34	35425	MICRO.17575.C1	MICRO.17575.C1_644	TC149084	similar to UP|Q9FLT5_ARATH (Q9FLT5) Similarity to ABC transporter, partial (10%)	AM482958	Vitis vinifera, whole genome shotgun sequence, contig VV78X019958.11, clone ENTAV 115	ABC-type transport-like protein [Arabidopsis thaliana]	CAB41856	34.16	transport.ABC transporters and multidrug resistance systems	1.787	1.58583	1.45995	1.74008
35	5399	MICRO.13013.C1	MICRO.13013.C1_824	TC140804	weakly similar to UP|Q8L7B8_ARATH (Q8L7B8) Kinesin-like protein, partial (25%)	NA	NA	Helix-hairpin-helix motif; Kinesin, motor region; DNA polymerase beta, N-terminal-like [Medicago truncatula]	ABE78033	31.1	cell.organisation	1.78268	1.39132	1.16466	1.94407
36	8530	MICRO.13695.C1	MICRO.13695.C1_652	TC140688	similar to UP|Q6RJY7_CAPAN (Q6RJY7) Elicitor-inducible protein EIG-J7, partial (86%)	AY496121	Capsicum annuum elicitor-inducible protein EIG-J7 mRNA, complete cds	elicitor-inducible protein EIG-J7 [Capsicum annuum]	AAR83862	35.1	not assigned.no ontology	1.70861	1.76093	1.55635	1.48042
37	22412	TBSK02757FF09.t3m.scf	TBSK02757FF09.t3m.scf_151	CN515138	similar to PIR|T07592|T07592 class I patatin - potato {Solanum tuberosum;}, partial (6%)	DQ114421	Solanum tuberosum patatin precursor (pat3) mRNA, pat3-k1 allele, complete cds	NA	NA	35.2	not assigned.unknown	1.66395	2.09663	2.22707	1.68659
38	20464	bf_mxflxxxx_0002a04.t3m.scf	bf_mxflxxxx_0002a04.t3m.scf_376	CV501859	0	AK224811	Solanum lycopersicum cDNA, clone: FC18AG12, HTC in fruit	Os06g0523300 [Oryza sativa (japonica cultivar-group)]	NP_001057752	35.2	not assigned.unknown	1.65566	1.67603	1.16474	1.12404
39	24868	BF_TUBSXXXX_0055D11_T3M.SCF	BF_TUBSXXXX_0055D11_T3M.SCF_322	CV477275	0	AC136471	Solanum demissum chromosome 11 clone PGEC561, complete sequence	NA	NA	35.2	not assigned.unknown	1.65283	1.61542	1.27343	1.42338
40	39303	MICRO.2033.C9	MICRO.2033.C9_164	TC149647	homologue to UP|Q3S480_SOLTU (Q3S480) Metallocarboxypeptidase inhibitor, complete	AB005573	Solanum tuberosum mRNA for metallocarboxypeptidase inhibitor, complete cds	NA	NA	20.1.07.06	stress.biotic.PR-proteins.proteinase inhibitors	1.62385	1.34447	2.98384	2.99285
41	43459	bf_stolxxxx_0057d02.t3m.scf	bf_stolxxxx_0057d02.t3m.scf_520	CX699387	0	X55688	Tomato mRNA for a glycine-rich protein (clone wM)	NA	NA	35.2	not assigned.unknown	1.58118	1.92809	2.16012	3.41661
42	33735	SDBT001K18x.scf	SDBT001K18x.scf_457	DN908015	0	AJ538725	Nicotiana tabacum cDNA-AFLP-fragment BC4-M42-015	Hsp22.3	AAB03097	35.2	not assigned.unknown	1.5544	1.80972	1.04888	1.21575
43	33507	MICRO.249.C17	MICRO.249.C17_543	TC153090	homologue to UP|Q02021_LYCES (Q02021) Glycine-rich protein, partial (77%)	X55689	Tomato mRNA for a glycine-rich protein (clone wN)	NA	NA	35.2	not assigned.unknown	1.54654	2.43145	3.0641	2.25897
44	22615	MICRO.8298.C2	MICRO.8298.C2_766	TC140079	weakly similar to UP|Q9LT32_ARATH (Q9LT32) Arabidopsis thaliana genomic DNA, chromosome 3, P1 clone: MOE17, partial (40%)	DQ284474	Solanum tuberosum clone 131C10 unknown mRNA	unknown [Solanum tuberosum]	ABB86262	35.1	not assigned.no ontology	1.54503	1.35265	1.65323	1.46742
45	33351	MICRO.9842.C1	MICRO.9842.C1_598	TC147603	weakly similar to UP|FER3_MAIZE (P27788) Ferredoxin-3, chloroplast precursor (Ferredoxin III) (Fd III), partial (69%)	NA	NA	non-photosynthetic ferredoxin [Citrus sinensis]	CAA87068	7.3	OPP.electron transfer	1.53689	1.48619	1.16951	1.15108
46	44217	bf_cswbxxxx_0043a07.t3m.scf	bf_cswbxxxx_0043a07.t3m.scf_151	TC161463	0	NA	NA	NA	NA	35.2	not assigned.unknown	1.53264	1.66507	2.10709	2.26607
47	21914	bf_mxflxxxx_0006b11.t3m.scf	bf_mxflxxxx_0006b11.t3m.scf_507	CV502215	0	NA	NA	NA	NA	35.2	not assigned.unknown	1.52515	1.91007	2.37412	3.0836
48	12599	MICRO.896.C1	MICRO.896.C1_369	TC153446	similar to UP|Q944L3_ARATH (Q944L3) AT3g45260/F18N11_20 (ID1-like zinc finger protein 1), partial (25%)	NM_112234	Arabidopsis thaliana nucleic acid binding / transcription factor/ zinc ion binding (AT3G13810) mRNA, complete cds	nucleic acid binding / transcription factor/ zinc ion binding [Arabidopsis thaliana]	NP_566877	27.3.11	RNA.regulation of transcription.C2H2 zinc finger family	1.50899	1.25671	1.3285	1.22265
49	4254	MICRO.15556.C1	MICRO.15556.C1_195	TC155069	weakly similar to UP|Q8LEG8_ARATH (Q8LEG8) Dehydration stress-induced protein, partial (45%)	BT013904	Lycopersicon esculentum clone 132901F, mRNA sequence	Lipoxygenase, LH2 [Medicago truncatula]	ABE94077	35.1	not assigned.no ontology	1.50598	1.45468	1.90247	1.13912
50	21290	MICRO.2033.C6	MICRO.2033.C6_83	CN515428	0	AJ242665	Solanum tuberosum mcpi gene for metallocarboxypeptidase inhibitor, exons 1-2	metallocarboxypeptidase inhibitor precursor [Solanum tuberosum]	AAZ94180	35.2	not assigned.unknown	1.50277	1.28953	1.31686	1.01437
51	21308	MICRO.3373.C1	MICRO.3373.C1_1065	TC152915	similar to UP|Q9LXP3_ARATH (Q9LXP3) Protein kinase-like protein, partial (18%)	AC151801	Solanum demissum chromosome 11 clone PGEC591C22, complete sequence	putative LSTK-1-like kinase [Oryza sativa (japonica cultivar-group)]	BAB63817	29.4	protein.postranslational modification	1.49144	1.24551	2.15226	2.09178
52	3193	STMHT18TV	STMHT18TV_685	BQ511694	0	NA	NA	NA	NA	35.2	not assigned.unknown	1.46434	1.42438	1.2619	1.35839
53	1696	STDB003I07u.scf	STDB003I07u.scf_251	TC144187	similar to UP|Q9LTK1_ARATH (Q9LTK1) Arabidopsis thaliana genomic DNA, chromosome 5, BAC clone:F17P19 (At5g52190), partial (76%)	NA	NA	sugar binding [Arabidopsis thaliana]	NP_200032	3.5	minor CHO metabolism.others	1.46136	1.78078	5.6144	6.45839
54	2057	TBSK04052FB08.t3m.scf	TBSK04052FB08.t3m.scf_172	CN516115	0	NA	NA	NA	NA	35.2	not assigned.unknown	1.41959	1.49885	3.42388	3.45177
55	31172	MICRO.2802.C1	MICRO.2802.C1_704	TC148245	0	NA	NA	NA	NA	35.2	not assigned.unknown	1.41768	1.36447	2.99334	1.79161
56	10286	MICRO.6997.C1	MICRO.6997.C1_398	TC137214	homologue to UP|Q40511_TOBAC (Q40511) Heat shock protein 70 (Fragment), partial (35%)	X63106	N.tabacum Nthsp70 mRNA for heat shock protein 70	heat shock protein 70 [Nicotiana tabacum]	CAA44820	20.2.1	stress.abiotic.heat	1.3835	1.54438	2.63398	2.85072
57	20737	TBSK03954FB06.t3m.scf	TBSK03954FB06.t3m.scf_484	CN516046	0	DQ168315	Solanum tuberosum clone 031G01 metallocarboxypeptidase inhibitor precursor, mRNA, complete cds	metallocarboxypeptidase inhibitor [Solanum tuberosum]	BAA21496	35.2	not assigned.unknown	1.38098	1.47821	1.65385	2.22606
58	31312	MICRO.15960.C1	MICRO.15960.C1_948	TC149415	0	NA	NA	NA	NA	35.2	not assigned.unknown	1.36832	1.33359	1.32148	1.30846
59	30063	MICRO.18313.C1	MICRO.18313.C1_160	TC135494	similar to UP|Q9LTK1_ARATH (Q9LTK1) Arabidopsis thaliana genomic DNA, chromosome 5, BAC clone:F17P19 (At5g52190), partial (79%)	NA	NA	unknown [Arabidopsis thaliana]	AAM62627	3.5	minor CHO metabolism.others	1.3256	1.40564	3.26536	3.72242
60	32360	MICRO.692.C2	MICRO.692.C2_1832	TC142406	weakly similar to RF|NP_180377.2|30683758|NM_128370 alpha-L-fucosidase {Arabidopsis thaliana} (exp=-1; wgp=0; cg=0), partial (43%)	AP009271	Solanum lycopersicum genomic DNA, chromosome 8, clone: C08HBa0074N03, complete sequence	Glycoside hydrolase, family 29 (alpha-L-fucosidase); Galactose-binding like [Medicago truncatula]	ABO83113	35.1	not assigned.no ontology	1.31844	1.17266	2.07916	2.03801
61	36135	MICRO.16005.C1	MICRO.16005.C1_321	CK853261	0	NA	NA	NA	NA	35.2	not assigned.unknown	1.30591	1.17828	1.82164	1.61453
62	22136	MICRO.13907.C1	MICRO.13907.C1_853	TC154338	0	NA	NA	unknown protein [Arabidopsis thaliana]	NP_199585	35.2	not assigned.unknown	1.30389	1.61358	1.47889	1.98725
63	17952	MICRO.13901.C1	MICRO.13901.C1_1011	TC140599	similar to UP|Q9M6R6_PHAAU (Q9M6R6) RNA helicase, partial (38%)	AY500235	Capsicum annuum RNA helicase PRH75 mRNA, complete cds	Helicase, C-terminal; GUCT [Medicago truncatula]	ABE79355	27.1.2	RNA.processing.RNA helicase	1.29641	1.11478	2.52293	2.40847
64	16009	bf_mxflxxxx_0005d03.t3m.scf	bf_mxflxxxx_0005d03.t3m.scf_277	CV502143	0	AC149301	Solanum demissum chromosome 5 clone PGEC517A09, complete sequence	NA	NA	35.2	not assigned.unknown	1.26561	1.00315	1.54978	1.05353
65	39038	MICRO.7446.C1	MICRO.7446.C1_1160	TC141993	similar to UP|Q9XEJ7_BRANA (Q9XEJ7) Galactinol synthase (Fragment), partial (86%)	AJ538776	Nicotiana tabacum cDNA-AFLP-fragment BT1-M21-038	galactinol synthase [Brassica napus]	AAD26116	3.1.1.01	minor CHO metabolism.raffinose family.galactinol synthases.known	1.25386	1.26681	3.0164	3.20202
66	20794	MICRO.16578.C1	MICRO.16578.C1_251	TC159443	UP|CYT_SOLTU (Q03196) Cysteine proteinase inhibitor (Fragment), complete	X67844	S.tuberosum Cys-pin mRNA for cysteine proteinase inhibitor	NA	NA	29.5.15	protein.degradation.inhibitors	1.24928	1.65391	1.10669	1.55057
67	36182	MICRO.729.C1	MICRO.729.C1_774	TC155727	weakly similar to UP|Q1ZXD2_DICDI (Q1ZXD2) GRAM domain-containing protein, partial (3%)	AM433523	Vitis vinifera, whole genome shotgun sequence, contig VV78X034899.3, clone ENTAV 115	unknown protein [Arabidopsis thaliana]	NP_563775	35.2	not assigned.unknown	1.24065	1.65439	1.7807	2.11559
68	40916	POADX31TP	POADX31TP_795	CK277037	similar to UP|Q9FIU7 (Q9FIU7) Beta-glucosidase, partial (53%)	NM_124837	Arabidopsis thaliana hydrolase, hydrolyzing O-glycosyl compounds (AT5G54570) mRNA, complete cds	hydrolase, hydrolyzing O-glycosyl compounds [Arabidopsis thaliana]	NP_200268	26.03	misc.gluco-, galacto- and mannosidases	1.23451	1.38912	1.47907	1.57005
69	34526	bf_mxlfxxxx_0032c02.t3m.scf	bf_mxlfxxxx_0032c02.t3m.scf_475	CV499099	0	AY284925	Capsicum frutescens chloroplast small heat shock protein class I mRNA, complete cds; nuclear gene for chloroplast product	chloroplast small heat shock protein class I [Capsicum frutescens]	AAQ19680	20.2.1	stress.abiotic.heat	1.22663	1.44609	1.07598	1.31254
70	24307	bf_mxlfxxxx_0022f06.t3m.scf	bf_mxlfxxxx_0022f06.t3m.scf_632	CV498303	0	AC091627	Solanum demissum chromosome 11 clone PGEC513, complete sequence	NA	NA	35.2	not assigned.unknown	1.21938	1.77685	1.23714	1.36228
71	17749	ACDA03441G09.T3m.scf	ACDA03441G09.T3m.scf_101	CN465200	0	AK224664	Solanum lycopersicum cDNA, clone: FC05CF06, HTC in fruit	NA	NA	35.2	not assigned.unknown	1.2051	1.24569	1.99711	2.24385
72	10140	BF_TUBSXXXX_0038F01_T3M.SCF	BF_TUBSXXXX_0038F01_T3M.SCF_686	CV475784	0	AP009302	Solanum lycopersicum genomic DNA, chromosome 8, clone: C08SLm0119I05, complete sequence	NA	NA	35.2	not assigned.unknown	1.1728	1.20082	1.15967	1.11232
73	42083	TBSK02236FC04.t3m.scf	TBSK02236FC04.t3m.scf_174	CN514731	0	U30388	Solanum tuberosum putative metallocarboxypeptidase inhibitor mRNA, complete cds	putative metallocarboxypeptidase inhibitor; similar to tomato fruit-specific protein, Swiss-Prot Accession Number P14903	AAC49601	35.2	not assigned.unknown	1.16112	1.5077	1.39506	1.61242
74	17180	MICRO.15914.C1	MICRO.15914.C1_156	TC158906	similar to UP|Q9FUW6_BETVE (Q9FUW6) Allergenic isoflavone reductase-like protein Bet v 6.0102, partial (18%)	BT014421	Lycopersicon esculentum clone 133739F, mRNA sequence	allergenic isoflavone reductase-like protein Bet v 6.0102 [Betula pendula]	AAG22740	16.8.5	secondary metabolism.flavonoids.isoflavonoids	1.14201	1.32004	1.39808	1.51908
75	2136	bf_ivrootxx_0006f10.t3m.scf	bf_ivrootxx_0006f10.t3m.scf_414	CK860352	similar to UP|AAR97604 (AAR97604) Flowering promoting factor-like 1, partial (87%)	AY496934	Nicotiana tabacum flowering promoting factor-like 1 gene, complete cds	flowering promoting factor-like 1 [Nicotiana tabacum]	AAR97604	35.2	not assigned.unknown	1.12853	1.79491	1.43634	2.15661
76	35014	TBSK03109FD01.t3m.scf	TBSK03109FD01.t3m.scf_306	CN515404	0	DQ168326	Solanum tuberosum clone 149E01 metallocarboxypeptidase inhibitor precursor, mRNA, complete cds	metallocarboxypeptidase inhibitor precursor [Solanum tuberosum]	AAZ94180	35.2	not assigned.unknown	1.10196	1.45565	1.00784	1.46773
77	20242	MICRO.5072.C2	MICRO.5072.C2_484	TC153260	weakly similar to UP|ZOX_PHAVU (P56725) Zeatin O-xylosyltransferase (Zeatin O-beta-D-xylosyltransferase) , partial (22%)	NA	NA	putative glucosyltransferase [Phaseolus lunatus]	AAM09517	16.2.1	secondary metabolism.phenylpropanoids.lignin biosynthesis	1.09235	1.43444	1.01862	1.51267
78	36235	bf_stolxxxx_0019f01.t3m.scf	bf_stolxxxx_0019f01.t3m.scf_366	TC161521	0	NA	NA	NA	NA	35.2	not assigned.unknown	1.08949	1.23139	1.07702	1.42018
79	5158	MICRO.13454.C1	MICRO.13454.C1_373	TC159825	similar to UP|Q2VT52_CAPAN (Q2VT52) CPRD49-like protein, partial (14%)	NA	NA	NA	NA	35.2	not assigned.unknown	1.08301	1.63197	1.29097	1.37217
80	7098	MICRO.1751.C25	MICRO.1751.C25_646	TC139708	homologue to UP|API10_SOLTU (Q03197) Aspartic protease inhibitor 10 precursor (Wound-induced aspartate proteinase CDI inhibitor), complete	X67843	S.tuberosum Cdi mRNA for cathepsin D inhibitor	Aspartic protease inhibitor 10 precursor (Wound-induced aspartate proteinase CDI inhibitor)	Q03197	20.1.07.06	stress.biotic.PR-proteins.proteinase inhibitors	1.08298	1.33593	1.99683	2.26628
81	43626	TBSK00740FF08.t3m.scf	TBSK00740FF08.t3m.scf_81	CN513597	0	DQ168315	Solanum tuberosum clone 031G01 metallocarboxypeptidase inhibitor precursor, mRNA, complete cds	NA	NA	35.2	not assigned.unknown	1.07812	1.17721	1.94333	1.21324
82	18584	SSBT005O09x.scf	SSBT005O09x.scf_466	TC157255	PRF|2209283A|1588681|2209283A GM7 protein. {Solanum brevidens} (exp=-1; wgp=-1; cg=-1), partial (77%)	DQ168320	Solanum tuberosum clone 057H01 metallocarboxypeptidase inhibitor precursor, mRNA, complete cds	NA	NA	29.5.15	protein.degradation.inhibitors	1.05659	1.6803	1.98758	2.78464
83	27011	SDBN004B11u.scf	SDBN004B11u.scf_505	NA	NA	NA	NA	NA	NA	35.2	not assigned.unknown	1.02769	1.20599	1.48474	1.49056
Down Regulated in Yellow Bulks
	Feature	GeneName	ProbeName	TIGR Hit	TIGR Hit Description	Blast_Hit_Acces_Nt	Homology_NucleotideCPGP2007	Description blastX	BlastX tophit	BINCODE	CLASS	LOG2_181_1	LOG2_181_2	LOG2_181_3	LOG2_181_4
1	32425	MICRO.7194.C3	MICRO.7194.C3_2420	TC137486	similar to UP|Q9FMK4_ARATH (Q9FMK4) Topoisomerase-like protein, partial (89%)	AM459753	Vitis vinifera, whole genome shotgun sequence, contig VV78X203315.8, clone ENTAV 115	unknown protein [Arabidopsis thaliana]	NP_568968	28.99	DNA.unspecified	-6.68296	-6.05663	-2.83997	-2.79914
2	25941	TBSK02804FB08.t3m.scf	TBSK02804FB08.t3m.scf_311	CN515176	homologue to PIR|S38742|S38742 cysteine proteinase inhibitor - potato {Solanum tuberosum;}, partial (46%)	X13181	Potato mRNA for tuber protein p340/p34021, put. trypsin inhibitor	Cysteine protease inhibitor 5 (PCPI-5) (Pcpi5)	O24387	20.1.07.06	stress.biotic.PR-proteins.proteinase inhibitors	-6.15034	-5.77083	-4.12626	-3.68038
3	399	BF_TUBSXXXX_0051F09_T3M.SCF	BF_TUBSXXXX_0051F09_T3M.SCF_175	CV476809	0	NA	NA	NA	NA	35.2	not assigned.unknown	-6.08428	-6.63269	-5.66701	-6.44159
4	19730	ACDA00891C03.T3m.scf	ACDA00891C03.T3m.scf_286	CN463130	similar to SP|Q00652|CPI9_SOLTU Cysteine protease inhibitor 9 precursor (PKIX) (pT1). {Solanum tuberosum;}, partial (33%)	AY594178	Solanum tuberosum putative Kunitz-type tuber invertase inhibitor mRNA, complete cds	putative Kunitz-type tuber invertase inhibitor precursor [Solanum tuberosum]	AAL60243	35.2	not assigned.unknown	-6.01981	-6.12741	-6.5635	-5.7237
5	37559	bf_mxflxxxx_0066c08.t3m.scf	bf_mxflxxxx_0066c08.t3m.scf_500	CX161236	0	NA	NA	NA	NA	35.2	not assigned.unknown	-5.53451	-5.02269	-5.92017	-5.76229
6	4676	bf_arrayxxx_0016b01.t3m.scf	bf_arrayxxx_0016b01.t3m.scf_68	CV495171	0	AY594178	Solanum tuberosum putative Kunitz-type tuber invertase inhibitor mRNA, complete cds	Cysteine protease inhibitor 8 precursor (PCPI-8) (Pcpi8)	O24384	20.1.07.06	stress.biotic.PR-proteins.proteinase inhibitors	-4.48268	-3.26985	-4.58957	-3.94704
7	29399	bf_mxlfxxxx_0066e10.t3m.scf	bf_mxlfxxxx_0066e10.t3m.scf_378	CX162184	0	NA	NA	NA	NA	35.2	not assigned.unknown	-4.46703	-3.22321	-3.06123	-2.54995
8	39178	BF_LBCHXXXX_0007B10_T3M.SCF	BF_LBCHXXXX_0007B10_T3M.SCF_76	DN587065	0	NA	NA	NA	NA	35.2	not assigned.unknown	-4.30036	-4.1449	-2.41093	-2.17694
9	33101	bf_cswbxxxx_0001b07.t3m.scf	bf_cswbxxxx_0001b07.t3m.scf_364	CV491853	0	NA	NA	NA	NA	35.2	not assigned.unknown	-4.1813	-4.72831	-4.03703	-4.08011
10	1950	bf_slmwxxxx_0003f06.t3m.scf	bf_slmwxxxx_0003f06.t3m.scf_385	CV651305	0	NA	NA	unknown protein [Arabidopsis thaliana]	NP_178000	35.2	not assigned.unknown	-3.98109	-4.89484	-2.12017	-2.40352
11	25127	MICRO.1617.C3	MICRO.1617.C3_58	TC135991	UP|Q5GMM2_CAPCH (Q5GMM2) Ubiquitin-conjugating enzyme, complete	BT013884	Lycopersicon esculentum clone 132865R, mRNA sequence	ubiquitin-conjugating enzyme (E2) [Nicotiana tabacum]	BAB40310	29.5.11.03	protein.degradation.ubiquitin.E2	-3.89165	-2.98991	-2.11762	-2.12438
12	21300	MICRO.7352.C2	MICRO.7352.C2_130	TC135985	0	DQ191663	Solanum tuberosum unknown mRNA	unknown [Solanum tuberosum]	ABC01906	35.1	not assigned.no ontology	-3.81738	-3.89094	-2.71835	-2.73787
13	39904	bf_mxflxxxx_0035e07.t3m.scf	bf_mxflxxxx_0035e07.t3m.scf_403	CV504633	0	BT012875	Lycopersicon esculentum clone 113974F, mRNA sequence	Cytochrome P450 71A2 (CYPLXXIA2) (P-450EG4)	P37118	26.1	misc.cytochrome P450	-3.35818	-3.20387	-2.03556	-1.77164
14	12178	MICRO.14805.C2	MICRO.14805.C2_183	TC160024	similar to RF|NP_194294.2|30686958|NM_118696 antiporter/ drug transporter {Arabidopsis thaliana} (exp=-1; wgp=0; cg=0), partial (11%)	BT013763	Lycopersicon esculentum clone 132646F, mRNA sequence	putative anthocyanin permease [Lycopersicon esculentum]	AAQ55183	34.99	transport misc	-3.31507	-3.14773	-2.76988	-2.81977
15	6831	MICRO.3685.C1	MICRO.3685.C1_1232	TC136539	similar to UP|KAD2_ORYSA (Q08480) Adenylate kinase B (ATP-AMP transphosphorylase) , partial (98%)	BT012920	Lycopersicon esculentum clone 114083F, mRNA sequence	Os11g0312400 [Oryza sativa (japonica cultivar-group)]	NP_001067759	23.4.1	nucleotide metabolism.phosphotransfer and pyrophosphatases.adenylate kinase	-3.23238	-3.29316	-2.21503	-2.38952
16	8557	SDBN006M13u.scf	SDBN006M13u.scf_496	NA	NA	AM451429	Vitis vinifera, whole genome shotgun sequence, contig VV78X017581.6, clone ENTAV 115	Cytochrome P450 71A8	Q42716	35.2	not assigned.unknown	-3.21036	-2.16468	-4.24318	-3.55596
17	4131	MICRO.945.C2	MICRO.945.C2_1835	TC139681	similar to GB|AAF79715.1|8778707|AC020889 T1N15.6 {Arabidopsis thaliana} (exp=0; wgp=1; cg=0), partial (70%)	BT014021	Lycopersicon esculentum clone 133083F, mRNA sequence	Unknown protein [Arabidopsis thaliana]	AAL32564	35.2	not assigned.unknown	-3.16675	-2.82073	-4.79307	-4.40911
18	11046	SSBN001M01u.scf	SSBN001M01u.scf_560	TC155548	weakly similar to UP|Q6CIZ6_KLULA (Q6CIZ6) Kluyveromyces lactis strain NRRL Y-1140 chromosome F of strain NRRL Y-1140 of Kluyveromyces lactis, partial (6%)	AK224809	Solanum lycopersicum cDNA, clone: FC17DH04, HTC in fruit	NA	NA	35.2	not assigned.unknown	-3.09538	-4.06662	-2.82356	-1.95628
19	24397	bf_mxlfxxxx_0051h05.t3m.scf	bf_mxlfxxxx_0051h05.t3m.scf_231	CV500636	0	NA	NA	NA	NA	35.2	not assigned.unknown	-3.07806	-3.44468	-3.17739	-2.26621
20	3056	bf_arrayxxx_0092a09.t3m.scf	bf_arrayxxx_0092a09.t3m.scf_89	TC140758	0	AC174607	Solanum lycopersicum, complete sequence	hypothetical protein SDM1_4t00019 [Solanum demissum]	AAT40556	35.2	not assigned.unknown	-3.06637	-2.98783	-1.11115	-1.02822
21	1988	bf_swstxxxx_0021e04.t3m.scf	bf_swstxxxx_0021e04.t3m.scf_608	CK717943	0	AC091627	Solanum demissum chromosome 11 clone PGEC513, complete sequence	NA	NA	35.2	not assigned.unknown	-3.06	-3.24981	-2.71332	-2.22258
22	4322	STMGD95TV	STMGD95TV_752	BQ505433	homologue to UP|Q9SP05 (Q9SP05) Alpha-galactosidase () (EC 3.2.1.22), partial (46%)	AF191823	Lycopersicon esculentum alpha-galactosidase (LeaGal) mRNA, complete cds	alpha-galactosidase [Lycopersicon esculentum]	AAF04591	3.8.2	minor CHO metabolism.galactose.alpha-galactosidases	-3.04273	-2.73505	-2.26808	-2.0233
23	25719	POCAC91TV	POCAC91TV_698	CK245255	0	CU302230	S.lycopersicum DNA sequence from clone LE_HBa-134D5 on chromosome 4, complete sequence	putative retroelement pol polyprotein-like [Solanum tuberosum]	AAU89728	30.2.17	signalling.receptor kinases.DUF 26	-3.02498	-2.88003	-3.17159	-2.71947
24	39301	bf_ivrootxx_0012b08.t3m.scf	bf_ivrootxx_0012b08.t3m.scf_468	CK860811	0	AB231689	Solanum habrochaites CBF1 mRNA for LhCBF1, complete cds	putative transcriptional activator CBF1 [Lycopersicon esculentum]	AAK57551	20.2.3	stress.abiotic.drought/salt	-2.99182	-3.19596	-4.53438	-4.44562
25	33134	MICRO.7476.C1	MICRO.7476.C1_717	TC139568	0	NA	NA	S haplotype-specific F-box protein, putative [Solanum demissum]	ABI34316	29.5.11.04.03.02	protein.degradation.ubiquitin.E3.SCF.FBOX	-2.93407	-4.20426	-2.68431	-3.03871
26	11606	MICRO.6304.C1	MICRO.6304.C1_759	TC148599	similar to UP|CLH2_ARATH (Q9M7I7) Chlorophyllase-2, chloroplast precursor (AtCLH2) (Chlorophyll-chlorophyllido hydrolase 2) (Chlase 2) , partial (16%)	NA	NA	chlorophyllase [Piper betle]	AAP92160	19.99	tetrapyrrole synthesis.unspecified	-2.91675	-2.60659	-1.28729	-1.31426
27	15663	STMES60TV	STMES60TV_549	BQ120739	0	AK226935	Arabidopsis thaliana mRNA for hypothetical protein, clone: RAFL09-27-F06	hypothetical protein OsI_036765 [Oryza sativa (indica cultivar-group)]	EAY82806	35.2	not assigned.unknown	-2.87142	-3.14453	-1.77764	-1.84058
28	2528	MICRO.7411.C2	MICRO.7411.C2_680	TC159212	similar to UP|Q94BU8_ARATH (Q94BU8) AT5g28050/F15F15_120, partial (17%)	DQ191637	Solanum tuberosum unknown mRNA	NA	NA	35.2	not assigned.unknown	-2.67155	-3.1007	-2.58482	-2.7674
29	30939	MICRO.1510.C2	MICRO.1510.C2_1101	TC134084	homologue to UP|Q38HV0_SOLTU (Q38HV0) Salt tolerance protein 5-like protein, complete	DQ228329	Solanum tuberosum clone 137D05 salt tolerance protein 5-like protein mRNA, complete cds	salt tolerance protein 5-like protein [Solanum tuberosum]	ABB16978	31.1	cell.organisation	-2.617	-2.65728	-2.39109	-2.29789
30	14627	MICRO.13913.C1	MICRO.13913.C1_484	TC161171	similar to UP|Q9XJ32_SOLTU (Q9XJ32) Vetispiradiene synthase, partial (32%)	AF212433	Capsicum annuum UV-induced sesquiterpene cyclase (SC2) mRNA, complete cds	vetispiradiene synthase [Solanum tuberosum]	BAA82141	16.1.5	secondary metabolism.isoprenoids.terpenoids	-2.5458	-2.68435	-1.21786	-1.24336
31	39396	MICRO.4837.C2	MICRO.4837.C2_481	TC150629	homologue to UP|Q5TJC6_SOLTU (Q5TJC6) Impaired sucrose induction 1-like protein, partial (28%)	AJ697741	Solanum tuberosum mRNA for impaired sucrose induction 1-like protein (isi1 gene)	impaired sucrose induction 1-like protein [Solanum tuberosum]	CAG26906	35.2	not assigned.unknown	-2.50557	-2.34276	-2.27822	-1.99208
32	6283	bf_mxflxxxx_0059d08.t3m.scf	bf_mxflxxxx_0059d08.t3m.scf_469	CV506271	0	NA	NA	Sn-2 [Capsicum annuum]	CAA55813	35.2	not assigned.unknown	-2.44246	-1.801	-2.63797	-2.72826
33	23733	MICRO.4373.C1	MICRO.4373.C1_1562	TC158766	similar to UP|Q589Y0_TOBAC (Q589Y0) Malonyltransferase MaT1, partial (87%)	AB176525	Nicotiana tabacum mat1 mRNA for malonyltransferase MaT1, complete cds	malonyltransferase MaT1 [Nicotiana tabacum]	BAD93691	16.8.1	secondary metabolism.flavonoids.anthocyanins	-2.29617	-1.39986	-1.18023	-1.54931
34	22911	TBSK00673FA01.t3m.scf	TBSK00673FA01.t3m.scf_237	CN513554	similar to SP|O24384|CPI8_SOLTU Cysteine protease inhibitor 8 precursor (PCPI-8) (Pcpi8) (Fragment). {Solanum tuberosum;}, partial (28%)	AY594178	Solanum tuberosum putative Kunitz-type tuber invertase inhibitor mRNA, complete cds	Cysteine protease inhibitor 8 precursor (PCPI-8) (Pcpi8)	O24384	35.2	not assigned.unknown	-2.26515	-2.03442	-3.2467	-2.80315
35	35427	MICRO.9289.C1	MICRO.9289.C1_972	TC145230	weakly similar to GB|AAR92356.1|40824154|BT011320 At5g53730 {Arabidopsis thaliana} (exp=-1; wgp=0; cg=0), partial (56%)	BA000042	Nicotiana tabacum mitochondrial DNA, complete genome	Hairpin-induced family protein [Ipomoea nil]	BAE94402	35.1	not assigned.no ontology	-2.22316	-2.22552	-2.04298	-2.06937
36	26764	MICRO.6189.C1	MICRO.6189.C1_1151	TC146871	0	NA	NA	NA	NA	35.2	not assigned.unknown	-2.20261	-2.54738	-1.21542	-1.54143
37	6235	MICRO.2724.C3	MICRO.2724.C3_713	CK270733	0	AM437941	Vitis vinifera, whole genome shotgun sequence, contig VV78X134233.14, clone ENTAV 115	aminopeptidase I/ aspartyl aminopeptidase [Arabidopsis thaliana]	NP_200824	29.5.04	protein.degradation.aspartate protease	-2.19899	-2.2799	-1.63468	-1.69411
38	10673	bf_mxlfxxxx_0066e07.t3m.scf	bf_mxlfxxxx_0066e07.t3m.scf_372	CX162181	0	NA	NA	N-acetyltransferase [Arabidopsis thaliana]	NP_180763	35.1	not assigned.no ontology	-2.09591	-1.82094	-1.47681	-1.15973
39	12990	BF_CSCHXXXX_0015F03.T3M.SCF	BF_CSCHXXXX_0015F03.T3M.SCF_507	CV469686	0	NA	NA	NA	NA	35.2	not assigned.unknown	-2.02195	-1.39384	-1.90671	-2.0264
40	4515	bf_ivrootxx_0006e10.t3m.scf	bf_ivrootxx_0006e10.t3m.scf_122	TC149112	similar to UP|Q6Q4I4_LYCES (Q6Q4I4) Ethylene response factor 5, partial (75%)	AY559315	Lycopersicon esculentum ethylene response factor 5 (ERF5) mRNA, complete cds	ethylene response factor 5 [Lycopersicon esculentum]	AAS72389	17.5.2	hormone metabolism.ethylene.signal transduction	-2.01275	-1.55314	-1.54006	-1.78084
41	38970	MICRO.1573.C1	MICRO.1573.C1_749	TC156755	weakly similar to GB|AAC64192.1|3747111|AF095641 MTN3 homolog {Arabidopsis thaliana} (exp=-1; wgp=0; cg=0), partial (72%)	BT013320	Lycopersicon esculentum clone 135010F, mRNA sequence	MTN3 [Arabidopsis thaliana]	NP_197755	33.99	development.unspecified	-1.99381	-1.16528	-1.59302	-1.07523
42	32197	bf_mxlfxxxx_0031f03.t3m.scf	bf_mxlfxxxx_0031f03.t3m.scf_102	TC150694	0	NA	NA	NA	NA	35.2	not assigned.unknown	-1.98173	-1.75385	-1.42357	-1.36468
43	34086	MICRO.14225.C2	MICRO.14225.C2_1204	TC133180	homologue to UP|Q2VY18_LYCES (Q2VY18) CONSTANS interacting protein 2a, partial (96%)	AY490243	Lycopersicon esculentum CONSTANS interacting protein 2a (CIP2a) mRNA, complete cds	CONSTANS interacting protein 2a [Lycopersicon esculentum]	AAS67369	27.3.16	RNA.regulation of transcription.CCAAT box binding factor family, HAP5	-1.96502	-2.3072	-1.63138	-2.25942
44	26205	MICRO.8250.C1	MICRO.8250.C1_390	TC157670	0	BA000042	Nicotiana tabacum mitochondrial DNA, complete genome	NA	NA	35.2	not assigned.unknown	-1.9595	-1.46768	-2.0173	-2.25651
45	5856	SDBN002O16u.scf	SDBN002O16u.scf_319	NA	NA	NA	NA	NA	NA	35.2	not assigned.unknown	-1.95519	-1.92181	-3.88429	-4.00448
46	36121	MICRO.15043.C1	MICRO.15043.C1_1109	TC150648	weakly similar to UP|Q9T003_ARATH (Q9T003) O-methyltransferase-like protein, partial (52%)	AY356321	Solanum tuberosum L41 gene, complete sequence	O-methyltransferase, family 2; Dimerisation [Medicago truncatula]	ABE89160	16.2	secondary metabolism.phenylpropanoids	-1.95302	-2.06307	-1.71635	-1.6616
47	25240	MICRO.7664.C1	MICRO.7664.C1_986	TC134478	UP|Q9AVQ1_SOLTU (Q9AVQ1) Divinyl ether synthase, complete	AJ309541	Solanum Tuberosum mRNA for divinyl ether synthase (des gene)	divinyl ether synthase [Solanum tuberosum]	CAC28152	17.7.1.3	hormone metabolism.jasmonate.synthesis-degradation.allene oxidase synthase	-1.94029	-1.72289	-3.46348	-3.49815
48	13133	ACDA01116E12.T3m.scf	ACDA01116E12.T3m.scf_235	CN463280	homologue to SP|O24384|CPI8_SOLTU Cysteine protease inhibitor 8 precursor (PCPI-8) (Pcpi8) (Fragment). {Solanum tuberosum;}, partial (33%)	AY594178	Solanum tuberosum putative Kunitz-type tuber invertase inhibitor mRNA, complete cds	Cysteine protease inhibitor 1 precursor (PCPI 8.3) (P340) (P34021)	P20347	20.1.07.06	stress.biotic.PR-proteins.proteinase inhibitors	-1.92253	-1.93589	-2.42905	-2.43829
49	5159	ACDA02366F02.T3m.scf	ACDA02366F02.T3m.scf_320	CN464349	0	DQ168333	Solanum tuberosum clone 159G09 Kunitz-type protease inhibitor precursor, mRNA, complete cds	proteinase inhibitor [Solanum tuberosum]	BAA04150	35.2	not assigned.unknown	-1.90973	-1.67613	-1.73252	-1.6033
50	23085	bf_stolxxxx_0066e08.t3m.scf	bf_stolxxxx_0066e08.t3m.scf_723	CX699962	0	BT012875	Lycopersicon esculentum clone 113974F, mRNA sequence	Cytochrome P450 71A4 (CYPLXXIA4) (P-450EG2)	P37117	26.1	misc.cytochrome P450	-1.90799	-3.22712	-1.85974	-1.84989
51	37936	STMID36TV	STMID36TV_406	BQ513218	0	NA	NA	NA	NA	35.2	not assigned.unknown	-1.90094	-2.20298	-2.70817	-2.81347
52	16259	STMEV55TV	STMEV55TV_649	BQ121117	0	BT013890	Lycopersicon esculentum clone 132875R, mRNA sequence	Protein of unknown function UPF0025; Metallophosphoesterase [Medicago truncatula]	ABE77945	26.27	misc.calcineurin-like phosphoesterase family protein	-1.88213	-2.0048	-2.64378	-2.87011
53	3481	MICRO.839.C8	MICRO.839.C8_1318	TC148719	homologue to UP|Q6W5F3_GOSHI (Q6W5F3) Microtubule-associated protein 1 light chain 3, complete	AJ538608	Nicotiana tabacum cDNA-AFLP-fragment BC3-M41-023	Os08g0191600 [Oryza sativa (japonica cultivar-group)]	NP_001061171	29.5.02	protein.degradation.autophagy	-1.87531	-2.00714	-2.98153	-3.08176
54	14530	POABC70TV	POABC70TV_634	CK261876	similar to UP|Q84MA8 (Q84MA8) At5g50300, partial (27%)	NA	NA	transmembrane transport protein-like [Arabidopsis thaliana]	BAB09401	34.99	transport misc	-1.86591	-1.85717	-2.12147	-1.31553
55	11087	bf_mxflxxxx_0054c03.t3m.scf	bf_mxflxxxx_0054c03.t3m.scf_206	CV505822	0	AC188781	Lycopersicon esculentum cv. Heinz 1706, chromosome 5 BAC clone C05SLm0005B15 complete sequence	NA	NA	35.2	not assigned.unknown	-1.86256	-2.438	-1.3881	-1.60053
56	2143	ACDA03576B12.T3m.scf	ACDA03576B12.T3m.scf_92	CN465295	0	DQ200373	Solanum tuberosum clone 059F05 pre-mRNA splicing factor-like protein mRNA, complete cds	NA	NA	35.2	not assigned.unknown	-1.85967	-1.64498	-2.18749	-1.93753
57	31234	MICRO.4880.C1	MICRO.4880.C1_1479	TC149596	similar to RF|NP_175275.3|30694324|NM_103738 catalytic {Arabidopsis thaliana} (exp=-1; wgp=0; cg=0), partial (90%)	BT013578	Lycopersicon esculentum clone 132323R, mRNA sequence	Os02g0773300 [Oryza sativa (japonica cultivar-group)]	NP_001048267	17.5.1	hormone metabolism.ethylene.synthesis-degradation	-1.80172	-1.52713	-1.5354	-1.21933
58	20561	cSTB45C13TH	cSTB45C13TH_298	BG096835	weakly similar to UP|O04163 (O04163) Cytochrome P450, partial (23%)	DQ350357	Nicotiana tabacum clone D222-BH4 CYP71AU1 mRNA, complete cds	CYP71AU1 [Nicotiana tabacum]	ABC69416	26.1	misc.cytochrome P450	-1.79911	-1.65983	-1.72057	-1.61698
59	15146	MICRO.8889.C1	MICRO.8889.C1_823	TC144285	similar to UP|Q2HVV5_MEDTR (Q2HVV5) Glyoxalase/bleomycin resistance protein/dioxygenase, partial (75%)	NA	NA	Hypothetical protein [Arabidopsis thaliana]	AAD55473	13.2.3.2	amino acid metabolism.degradation.aspartate family.threonine	-1.79027	-1.81242	-1.23187	-1.42603
60	28520	cSTS30I16TH	cSTS30I16TH_684	BG600884	0	AM182778	Rosa canina partial oomtB gene for putative orcinol O-methyltransferase, exons 1-2, clone 5	putative orcinol O-methyltransferase [Rosa chinensis]	CAJ65597	16.2	secondary metabolism.phenylpropanoids	-1.78641	-1.5995	-1.39018	-1.24104
61	34304	MICRO.12760.C1	MICRO.12760.C1_312	TC161686	0	NA	NA	NA	NA	35.2	not assigned.unknown	-1.76981	-1.83902	-1.70182	-1.61024
62	35446	MICRO.10804.C1	MICRO.10804.C1_957	TC141889	similar to RF|NP_190423.2|42565719|NM_114712 hydrolase/ zinc ion binding {Arabidopsis thaliana} (exp=-1; wgp=0; cg=0), partial (73%)	DQ653136	Arabidopsis thaliana clone 0000017102_0000011989 unknown mRNA	hydrolase/ zinc ion binding [Arabidopsis thaliana]	NP_190423	23.2	nucleotide metabolism.degradation	-1.67714	-1.60678	-1.30607	-1.07828
63	17994	MICRO.3806.C1	MICRO.3806.C1_750	TC161674	similar to GB|CAA10904.1|2664210|ATAJ644 asparaginyl-tRNA synthetase {Arabidopsis thaliana} (exp=-1; wgp=0; cg=0), partial (31%)	NM_001066192	Oryza sativa (japonica cultivar-group) Os07g0485400 (Os07g0485400) mRNA, complete cds	asparaginyl-tRNA synthetase [Arabidopsis thaliana]	CAA10904	29.1	protein.aa activation	-1.62191	-1.52251	-1.53205	-1.64122
64	12266	MICRO.17054.C1	MICRO.17054.C1_584	TC146042	similar to UP|Q9FQZ0_TOBAC (Q9FQZ0) Avr9/Cf-9 rapidly elicited protein 65, partial (88%)	AF211539	Nicotiana tabacum Avr9/Cf-9 rapidly elicited protein 65 (ACRE65) mRNA, complete cds	Avr9/Cf-9 rapidly elicited protein 65 [Nicotiana tabacum]	AAG43557	35.2	not assigned.unknown	-1.60574	-1.68141	-2.40163	-2.43963
65	45111	MICRO.16662.C1	MICRO.16662.C1_330	TC156388	0	NA	NA	NA	NA	35.2	not assigned.unknown	-1.60231	-1.27485	-1.65267	-1.043
66	37183	bf_mxlfxxxx_0032e06.t3m.scf	bf_mxlfxxxx_0032e06.t3m.scf_519	CV499126	0	AK224823	Solanum lycopersicum cDNA, clone: FC19BH12, HTC in fruit	Avr9/Cf-9 rapidly elicited protein 65 [Nicotiana tabacum]	AAG43557	35.2	not assigned.unknown	-1.59101	-1.19112	-2.13545	-1.8481
67	18762	STMJK43TV	STMJK43TV_511	BQ518480	0	NA	NA	transporter [Arabidopsis thaliana]	NP_189128	35.2	not assigned.unknown	-1.58702	-1.25901	-2.07629	-1.94607
68	17955	bf_mxflxxxx_0071h08.t3m.scf	bf_mxflxxxx_0071h08.t3m.scf_395	CX161704	0	DQ863293	Solanum lycopersicum truncated NBS-LRR resistance protein-like protein (Mi-1G) gene, complete cds	NA	NA	17.2.2	hormone metabolism.auxin.signal transduction	-1.581	-1.2961	-1.62754	-1.19989
69	40775	SDBN001I09u.scf	SDBN001I09u.scf_417	NA	NA	AP009300	Solanum lycopersicum genomic DNA, chromosome 8, clone: C08SLm0012O12, complete sequence	NA	NA	35.2	not assigned.unknown	-1.57809	-1.59982	-2.11485	-2.10797
70	26222	MICRO.13633.C1	MICRO.13633.C1_943	TC147268	homologue to RF|XP_506804.1|51964042|XM_506804 P0483C08.42 gene product {Oryza sativa (japonica cultivar-group)} (exp=-1; wgp=0; cg=0), partial (11%)	DQ268855	Solanum tuberosum clone 172G07 putative 40S ribosomal protein S8-like protein mRNA, complete cds	NA	NA	35.2	not assigned.unknown	-1.54332	-1.20716	-1.97123	-1.51207
71	24583	TBSK01504FF04.t3m.scf	TBSK01504FF04.t3m.scf_21	CN514193	SP|Q00652|CPI9_SOLTU Cysteine protease inhibitor 9 precursor (PKIX) (pT1). {Solanum tuberosum;}, partial (10%)	AF492357	Solanum tuberosum putative cysteine proteinase inhibitor precursor P7B11 mRNA, partial cds	NA	NA	35.2	not assigned.unknown	-1.53959	-1.45761	-1.99132	-1.93728
72	43316	MICRO.2783.C1	MICRO.2783.C1_976	TC144361	0	NA	NA	NA	NA	35.2	not assigned.unknown	-1.53878	-1.44448	-1.04192	-1.16766
73	32552	MICRO.16944.C1	MICRO.16944.C1_719	TC162930	0	NA	NA	sugar porter/ transporter [Arabidopsis thaliana]	NP_566891	34.98	transporter.membrane system unknown	-1.5313	-1.69629	-1.55061	-1.60721
74	22261	MICRO.3404.C4	MICRO.3404.C4_1261	TC136858	weakly similar to UP|Q948K9_CUCME (Q948K9) CmE8 protein, partial (86%)	AM087200	Lycopersicon esculentum complete chloroplast genome, cultivar IPA-6	unknown [Prunus armeniaca]	AAD38147	17.5.1	hormone metabolism.ethylene.synthesis-degradation	-1.52387	-1.34543	-3.26786	-3.5847
75	16738	POABC70TP	POABC70TP_778	CK261875	similar to UP|Q84MA8 (Q84MA8) At5g50300, partial (41%)	NA	NA	transmembrane transport protein-like [Arabidopsis thaliana]	BAB09401	34.99	transport misc	-1.51346	-1.58927	-1.45017	-1.71746
76	2643	BF_TUBSXXXX_0010A06_T3M.SCF	BF_TUBSXXXX_0010A06_T3M.SCF_151	CV473473	0	NA	NA	NA	NA	35.2	not assigned.unknown	-1.51016	-1.06881	-3.04009	-3.08323
77	12355	MICRO.708.C12	MICRO.708.C12_635	TC161811	homologue to UP|O04070_SOLCO (O04070) SGRP-1 protein, partial (81%)	DQ252483	Solanum tuberosum clone 031C06 SGRP-1-like mRNA, complete sequence	SGRP-1 [Solanum commersonii]	CAA73034	27.4	RNA.RNA binding	-1.492	-1.63	-1.18103	-1.01466
78	3506	TBSK01763Fc11.t3m.scf	TBSK01763Fc11.t3m.scf_225	CN514371	homologue to SP|Q00652|CPI9_SOLTU Cysteine protease inhibitor 9 precursor (PKIX) (pT1). {Solanum tuberosum;}, partial (32%)	AF492357	Solanum tuberosum putative cysteine proteinase inhibitor precursor P7B11 mRNA, partial cds	p340/p34021 [Solanum tuberosum]	CAA31578	20.1.07.06	stress.biotic.PR-proteins.proteinase inhibitors	-1.48898	-1.34351	-1.85917	-1.803
79	12348	MICRO.3489.C1	MICRO.3489.C1_1362	TC135319	similar to UP|Q5SN75_ORYSA (Q5SN75) Protein phosphatase 2C-like, partial (36%)	AJ492249	Solanum tuberosum DNA for genomic PstI fragment from 5'end, clone GP25	Os05g0572700 [Oryza sativa (japonica cultivar-group)]	NP_001056378	29.4	protein.postranslational modification	-1.48868	-1.6091	-2.16694	-2.22531
80	35429	POABQ69TP	POABQ69TP_907	CK264120	0	BT013763	Lycopersicon esculentum clone 132646F, mRNA sequence	putative protein [Arabidopsis thaliana]	CAB43695	34.99	transport misc	-1.46979	-1.70806	-1.43369	-1.35057
81	40903	bf_cswbxxxx_0022g06.t3m.scf	bf_cswbxxxx_0022g06.t3m.scf_213	CV493395	0	NA	NA	NA	NA	35.2	not assigned.unknown	-1.45169	-1.43367	-2.39937	-1.11246
82	33532	MICRO.5078.C3	MICRO.5078.C3_1271	TC158949	similar to RF|NP_190663.2|30693380|NM_114954 ATP binding {Arabidopsis thaliana} (exp=-1; wgp=0; cg=0), partial (44%)	AC125480	Medicago truncatula clone mth2-8c24, complete sequence	putative mitochondrial protein [Arabidopsis thaliana]	AAK43926	29.5.09	protein.degradation.AAA type	-1.43401	-2.07118	-2.53569	-2.92153
83	4860	bf_cswbxxxx_0035a11.t3m.scf	bf_cswbxxxx_0035a11.t3m.scf_107	TC159838	weakly similar to RF|NP_177390.1|15218494|NM_105905 ATP binding {Arabidopsis thaliana} (exp=-1; wgp=0; cg=0), partial (3%)	NA	NA	NA	NA	35.2	not assigned.unknown	-1.36399	-1.16983	-1.73203	-1.63995
84	15449	MICRO.4590.C1	MICRO.4590.C1_956	TC138874	homologue to UP|Q6RHX8_LYCES (Q6RHX8) Xyloglucan endotransglucosylase-hydrolase XTH7, complete	AY497478	Lycopersicon esculentum xyloglucan endotransglucosylase-hydrolase XTH7 (XTH7) mRNA, complete cds	xyloglucan endotransglucosylase-hydrolase XTH7 [Lycopersicon esculentum]	AAS46243	10.7	cell wall.modification	-1.35638	-1.4823	-1.39355	-1.06491
85	37153	MICRO.16737.C2	MICRO.16737.C2_552	TC146356	0	DQ444223	Nicotiana tabacum UP-9A mRNA, complete cds	UP-9A [Nicotiana tabacum]	ABF06706	35.2	not assigned.unknown	-1.31675	-1.25505	-1.23285	-1.0845
86	9234	MICRO.12664.C2	MICRO.12664.C2_253	TC158658	similar to UP|PRR1_TOBAC (P13046) Pathogenesis-related protein R major form precursor (Thaumatin-like protein E22), partial (57%)	AY737315	Solanum tuberosum putative thaumatin-like protein (PR-5/319) gene, complete cds	putative thaumatin-like protein [Solanum tuberosum]	AAU95244	20.2	stress.abiotic	-1.23934	-1.12319	-2.28272	-4.31647
87	3120	MICRO.2834.C2	MICRO.2834.C2_254	TC150009	UP|4CL2_SOLTU (P31685) 4-coumarate--CoA ligase 2 (4CL 2) (4-coumaroyl-CoA synthase 2) , partial (50%)	AF150687	Solanum tuberosum 4-coumarate:coenzyme A ligase (4CL-2b) gene, partial cds	4-coumarate:coenzyme A ligase [Solanum tuberosum]	AAD40665	16.2.1.03	secondary metabolism.phenylpropanoids.lignin biosynthesis.4CL	-1.20827	-1.46555	-2.28006	-2.56093
88	31516	bf_arrayxxx_0077c03.t7m.scf	bf_arrayxxx_0077c03.t7m.scf_638	DN940952	0	NM_114614	Arabidopsis thaliana ATSMC2 (ATSMC2) mRNA, complete cds	Os01g0904400 [Oryza sativa (japonica cultivar-group)]	NP_001045123	28.1	DNA.synthesis/chromatin structure	-1.2061	-1.67436	-2.05146	-1.77108
89	32824	POABN14TV	POABN14TV_597	TC138820	similar to UP|Q6H975_ANTMA (Q6H975) STY-L protein, partial (24%)	AJ620906	Antirrhinum majus mRNA for STY-L protein	STY-L protein [Antirrhinum majus]	CAF18246	27.3.58	RNA.regulation of transcription.LUG	-1.17458	-1.08217	-2.58072	-2.26847
90	35887	MICRO.15606.C1	MICRO.15606.C1_719	TC155385	weakly similar to UP|Q2I2S8_MEDTR (Q2I2S8) Ethylene-responsive element-binding protein, partial (32%)	AM440620	Vitis vinifera, whole genome shotgun sequence, contig VV78X129833.13, clone ENTAV 115	DNA binding / transcription factor [Arabidopsis thaliana]	NP_178173	27.3.03	RNA.regulation of transcription.AP2/EREBP, APETALA2/Ethylene-responsive element binding protein family	-1.14499	-1.40228	-2.35013	-2.88319
91	9840	bf_lbchxxxx_0060c11.t3m.scf	bf_lbchxxxx_0060c11.t3m.scf_383	DN590494	0	NA	NA	NA	NA	35.2	not assigned.unknown	-1.14376	-1.06503	-3.25301	-2.95857
92	3595	MICRO.12059.C1	MICRO.12059.C1_688	TC148748	alpha-amylase	M81682	Solanum tuberosum alpha-amylase (Amy21) mRNA, complete cds	alpha-amylase	AAA91883	2.2.2.01	major CHO metabolism.degradation.starch.starch cleavage	-1.12461	-1.15894	-1.48252	-1.67858
93	9333	cSTB45C4TH	cSTB45C4TH_157	BG096903	0	BT013995	Lycopersicon esculentum clone 133042F, mRNA sequence	NA	NA	35.2	not assigned.unknown	-1.1058	-1.85523	-1.53354	-2.17985
94	32260	MICRO.17215.C1	MICRO.17215.C1_569	DN588672	0	NA	NA	NA	NA	35.2	not assigned.unknown	-1.09664	-1.50022	-1.75247	-2.09319
95	11872	bf_mxlfxxxx_0040f08.t3m.scf	bf_mxlfxxxx_0040f08.t3m.scf_647	CV499789	0	NA	NA	Amino acid/polyamine transporter II [Medicago truncatula]	ABD32531	34.3	transport.amino acids	-1.08178	-1.27861	-2.82016	-2.74213
96	28213	BF_CSCHXXXX_0034A10.T3M.SCF	BF_CSCHXXXX_0034A10.T3M.SCF_417	CV471139	0	DQ241828	Solanum tuberosum clone 172F10 unknown mRNA	NA	NA	35.2	not assigned.unknown	-1.08169	-1.03898	-1.36372	-1.0805
97	33787	MICRO.9016.C1	MICRO.9016.C1_739	TC147925	weakly similar to UP|Q2CN59_9EURY (Q2CN59) Rubredoxin-type Fe(Cys)4 protein, partial (37%)	NM_124480	Arabidopsis thaliana electron transporter/ metal ion binding (AT5G51010) mRNA, complete cds	electron transporter/ metal ion binding [Arabidopsis thaliana]	NP_568749	21.01	redox.thioredoxin	-1.05096	-1.05465	-2.01308	-1.57013
98	18170	cSTB45B18TH	cSTB45B18TH_375	BG097066	0	NA	NA	NA	NA	35.2	not assigned.unknown	-1.04895	-1.68323	-2.19242	-2.36263
99	15476	POCCK75TV	POCCK75TV_719	CK255371	0	NA	NA	NA	NA	35.2	not assigned.unknown	-1.03877	-1.00117	-2.02552	-2.18276
100	28141	MICRO.14833.C1	MICRO.14833.C1_1047	TC142693	similar to UP|Q2I312_9ROSI (Q2I312) L-isoaspartate-O-methyl transferase, partial (84%)	AJ617016	Nicotiana plumbaginifolia cDNA-AFLP fragment, clone Np169	L-isoaspartyl methyltransferase 2 psi [Arabidopsis thaliana]	AAR97903	29.4	protein.postranslational modification	-1.02934	-1.0029	-1.03075	-1.06831
101	14671	MICRO.12171.C1	MICRO.12171.C1_934	TC142072	homologue to UP|Q84V46_LYCES (Q84V46) Alternative oxidase 1b, partial (98%)	AY034149	Lycopersicon esculentum alternative oxidase 1b mRNA, complete cds	alternative oxidase 1b [Lycopersicon esculentum]	AAK58483	9.4	mitochondrial electron transport / ATP synthesis.alternative oxidase	-1.01711	-1.11401	-1.57538	-1.70227
