# Supplementary material for: From QTL to candidate gene: Genetical genomics of simple and complex traits in potato using a pooling strategy
Source: BMC Genomics. 2010 Mar 8;11:158. doi: 10.1186/1471-2164-11-158 (PMC2843620; doi:10.1186/1471-2164-11-158)
Supplement: Additional file 2 — Supplementary table S2. Candidate gene list for tuber cooking type trait. [file 1471-2164-11-158-S2.XLS]

## Sheet: Supp Table S3
Up-regulated in Firm Tuber bulks
												T_A_1	T_A_2	T_B_1	T_B_2
	Feature	GeneName	ProbeName	TIGR Hit	TIGR Hit Description	Blast_Hit_Acces_Nt	Homology_NucleotideCPGP2007	Description blastX	BlastX tophit	BINCODE	CLASS	094_1	094_2	094_3	094_4
1	13194	bf_mxlfxxxx_0012e02.t3m.scf	bf_mxlfxxxx_0012e02.t3m.scf_192	CV497452	0	DQ822994	Solanum phureja proteinase inhibitor isoform mRNA, complete cds	proteinase inhibitor isoform [Solanum phureja]	ABG49145	35.2	not assigned.unknown	-4.19647	-4.84362	-1.31744	-1.10233
2	32244	bf_ivrootxx_0011c10.t3m.scf	bf_ivrootxx_0011c10.t3m.scf_313	CK860741	0	AC187148	Lycopersicon esculentum cv. Heinz 1706, chromosome 5 BAC clone C05HBa0191B01, complete sequence	thiohydroximate S-glucosyltransferase [Brassica rapa subsp. pekinensis]	AAZ15016	26.02	misc.UDP glucosyl and glucoronyl transferases	-4.0587	-4.03368	-1.82718	-1.16944
3	30141	bf_mxflxxxx_0067a07.t3m.scf	bf_mxflxxxx_0067a07.t3m.scf_260	CX161299	0	NA	NA	NA	NA	35.1	not assigned.no ontology	-3.68901	-4.48025	-1.81498	-2.38405
4	29512	bf_arrayxxx_0091c12.t3m.scf	bf_arrayxxx_0091c12.t3m.scf_96	TC134410	similar to UP|P93332_MEDTR (P93332) MtN3 protein precursor, partial (69%)	NA	NA	NA	NA	33.99	development.unspecified	-3.55028	-4.48847	-2.4048	-2.16461
5	28240	bf_mxflxxxx_0031a10.t3m.scf	bf_mxflxxxx_0031a10.t3m.scf_113	CV504267	0	NA	NA	NA	NA	35.2	not assigned.unknown	-3.4902	-4.91218	-2.81069	-3.31398
6	20886	bf_mxflxxxx_0075c01.t3m.scf	bf_mxflxxxx_0075c01.t3m.scf_452	CX161984	0	NA	NA	Peptidase A1, pepsin [Medicago truncatula]	ABE91456	35.2	not assigned.unknown	-3.25888	-4.06765	-1.38125	-2.25188
7	35560	MICRO.14952.C1	MICRO.14952.C1_416	TC134410	similar to UP|P93332_MEDTR (P93332) MtN3 protein precursor, partial (69%)	NA	NA	MtN3 [Medicago truncatula]	CAA69976	33.99	development.unspecified	-3.21485	-3.72227	-2.56	-2.60819
8	31532	MICRO.187.C2	MICRO.187.C2_212	TC161804	homologue to UP|FLS_SOLTU (Q41452) Flavonol synthase/flavanone 3-hydroxylase (FLS) , partial (34%)	X77373	L.esculentum mRNA for cell wall protein	NA	NA	16.8.4	secondary metabolism.flavonoids.flavonols	-3.18047	-3.07554	-1.52169	-1.58852
9	43932	bf_mxlfxxxx_0064b03.t3m.scf	bf_mxlfxxxx_0064b03.t3m.scf_587	CV501699	0	NA	NA	NA	NA	35.2	not assigned.unknown	-2.87165	-3.21914	-1.87489	-1.56439
10	35076	MICRO.9973.C2	MICRO.9973.C2_755	TC141004	weakly similar to UP|Q8GT65_CITPA (Q8GT65) Serpin-like protein (Fragment), partial (87%)	NA	NA	serpin-like protein [Citrus x paradisi]	AAN76362	20.1.07.06	stress.biotic.PR-proteins.proteinase inhibitors	-2.85644	-3.65389	-2.17294	-1.70157
11	16669	MICRO.9408.C1	MICRO.9408.C1_459	TC138663	weakly similar to UP|Q9SI72_ARATH (Q9SI72) F23N19.14, partial (45%)	NA	NA	putative ripening-related protein [Vitis vinifera]	CAB85625	26.18	misc.invertase/pectin methylesterase inhibitor family protein	-2.76364	-2.5998	-1.46585	-1.11182
12	12938	bf_mxlfxxxx_0007c06.t3m.scf	bf_mxlfxxxx_0007c06.t3m.scf_78	CV497032	0	AJ320154	Solanum tuberosum partial ds2 gene and promoter region	NA	NA	35.2	not assigned.unknown	-2.71823	-2.60892	-2.57491	-2.22382
13	7721	bf_mxlfxxxx_0005g01.t3m.scf	bf_mxlfxxxx_0005g01.t3m.scf_94	CV496897	0	NA	NA	metal ion binding [Arabidopsis thaliana]	NP_192597	15.2	metal handling.binding, chelation and storage	-2.70606	-3.20335	-1.35135	-1.62194
14	36775	bf_arrayxxx_0029c03.t7m.scf	bf_arrayxxx_0029c03.t7m.scf_463	DR037068	0	AJ306629	Solanum tuberosum mRNA for putative receptor-like serine-threonine protein kinase (prk-4 gene)	putative receptor-like serine-threonine protein kinase [Solanum tuberosum]	CAC84552	35.2	not assigned.unknown	-2.69509	-2.00676	-1.53895	-2.11894
15	4579	MICRO.9519.C2	MICRO.9519.C2_740	DN907864	0	DQ460179	Nicotiana tabacum cDNA-AFLP fragment N_BT2M14-236 sequence	acid phosphatase [Arabidopsis thaliana]	NP_199215	26.13	misc.acid and other phosphatases	-2.60393	-3.44783	-1.6167	-2.19503
16	31844	bf_mxlfxxxx_0039g03.t3m.scf	bf_mxlfxxxx_0039g03.t3m.scf_351	CV499717	0	NA	NA	NA	NA	35.2	not assigned.unknown	-2.59755	-2.60926	-1.80531	-1.71478
17	8896	MICRO.12232.C1	MICRO.12232.C1_599	TC155448	similar to UP|Q8H0I6_PETHY (Q8H0I6) Cytochrome P450, partial (31%)	AB016062	Petunia x hybrida IMT-7 mRNA for cytochrome P450, complete cds	cytochrome P450 [Petunia x hybrida]	BAC53893	26.1	misc.cytochrome P450	-2.49533	-2.99414	-2.62766	-1.39271
18	40044	SSBT003F21x.scf	SSBT003F21x.scf_410	TC153563	homologue to UP|LE25_LYCES (Q00747) Protein LE25, partial (85%)	M76552	Lycopersicon esculentum ABA-regulated, and accumulating in developing seeds and drought-stressed leaves LE25 (le25) gene, complete cds	Protein LE25	Q00747	33.2	development.late embryogenesis abundant	-2.41939	-2.68415	-1.31449	-1.25651
19	39867	MICRO.11150.C1	MICRO.11150.C1_316	TC152351	similar to UP|Q8H0I6_PETHY (Q8H0I6) Cytochrome P450, partial (31%)	AB016062	Petunia x hybrida IMT-7 mRNA for cytochrome P450, complete cds	cytochrome P450 [Petunia x hybrida]	BAC53893	26.1	misc.cytochrome P450	-2.35476	-2.7057	-1.94673	-1.53161
20	35220	MICRO.17343.C1	MICRO.17343.C1_526	CX161757	0	NA	NA	NA	NA	35.2	not assigned.unknown	-2.32198	-2.74465	-1.6855	-2.01269
21	487	bf_stolxxxx_0038d02.t3m.scf	bf_stolxxxx_0038d02.t3m.scf_42	TC148986	UP|Q7X9K1_WHEAT (Q7X9K1) Ribosomal Pr 117 (Fragment), partial (95%)	NA	NA	NA	NA	29.2.2	protein.synthesis.misc ribosomal protein	-2.28968	-2.81376	-1.14942	-1.1004
22	2057	TBSK04052FB08.t3m.scf	TBSK04052FB08.t3m.scf_172	CN516115	0	NA	NA	NA	NA	35.2	not assigned.unknown	-2.23144	-2.36426	-1.7836	-1.40484
23	1685	MICRO.11070.C1	MICRO.11070.C1_334	CV497183	0	Z11563	N.tabacum mRNA for acidic chitinase III	Acidic endochitinase precursor	P29060	20.1.07	stress.biotic.PR-proteins	-2.20817	-2.29346	-1.24401	-1.31223
24	1645	bf_mxlfxxxx_0020b10.t3m.scf	bf_mxlfxxxx_0020b10.t3m.scf_405	CV498104	0	NA	NA	calcium-binding protein [Olea europaea]	AAF31152	30.3	signalling.calcium	-2.08948	-2.24823	-1.56618	-1.85275
25	21105	SDBN003O04u.scf	SDBN003O04u.scf_595	TC134994	similar to UP|Q5QIB0_CAMAC (Q5QIB0) Hydroxylase-like cytochrome P450 CASS, partial (97%)	DQ350326	Nicotiana tabacum clone D249-AE8 CYP98A33v1 mRNA, complete cds	CYP98A33v1 [Nicotiana tabacum]	ABC69385	16.2.1.05	secondary metabolism.phenylpropanoids.lignin biosynthesis.C3H	-2.07268	-2.32755	-2.01071	-1.89108
26	15838	MICRO.13583.C1	MICRO.13583.C1_1703	TC141244	similar to UP|TDT_ARATH (Q8LG88) Tonoplast dicarboxylate transporter (AttDT) (Vacuolar malate transporter) (Sodium-dicarboxylate cotransporter-like) (AtSDAT), partial (82%)	AM465204	Vitis vinifera, whole genome shotgun sequence, contig VV78X109361.11, clone ENTAV 115	vacuolar citrate/H+ symporter [Citrus sinensis]	ABK27327	34.14	transport.unspecified cations	-2.03209	-2.64522	-1.09947	-1.16493
27	20514	BF_LBCHXXXX_0046A06_T3M.SCF	BF_LBCHXXXX_0046A06_T3M.SCF_351	DN589552	0	NA	NA	NA	NA	35.2	not assigned.unknown	-2.02764	-1.91698	-1.86862	-1.13946
28	33507	MICRO.249.C17	MICRO.249.C17_543	TC153090	homologue to UP|Q02021_LYCES (Q02021) Glycine-rich protein, partial (77%)	X55689	Tomato mRNA for a glycine-rich protein (clone wN)	NA	NA	35.2	not assigned.unknown	-1.97455	-2.99149	-2.29742	-2.56882
29	13057	STMCQ90TV	STMCQ90TV_391	TC152351	similar to UP|Q8H0I6_PETHY (Q8H0I6) Cytochrome P450, partial (31%)	AB016062	Petunia x hybrida IMT-7 mRNA for cytochrome P450, complete cds	cytochrome P450 [Petunia x hybrida]	BAC53893	26.1	misc.cytochrome P450	-1.94968	-2.7392	-1.84817	-2.20774
30	12356	MICRO.12441.C1	MICRO.12441.C1_593	TC142824	homologue to UP|P93220_LYCES (P93220) Ethylene-responsive late embryogenesis-like protein, complete	U77719	Lycopersicon esculentum ethylene-responsive late embryogenesis-like protein (ER5) mRNA, complete cds	ethylene-responsive late embryogenesis-like protein [Lycopersicon esculentum]	AAB96796	33.2	development.late embryogenesis abundant	-1.9471	-2.41296	-1.52158	-1.43707
31	29799	STMGZ78TV	STMGZ78TV_542	BQ509012	0	NA	NA	Auxin Efflux Carrier [Medicago truncatula]	ABE88820	17.2.2	hormone metabolism.auxin.signal transduction	-1.92165	-2.34213	-1.06386	-1.38664
32	27813	MICRO.12705.C2	MICRO.12705.C2_1576	TC144494	similar to UP|DCHS_LYCES (P54772) Histidine decarboxylase (HDC) (TOM92) , partial (87%)	DQ458998	Lycopersicon esculentum aromatic amino acid decarboxylase 1A (AADC1A) mRNA, complete cds	aromatic amino acid decarboxylase 1A [Lycopersicon esculentum]	ABE77149	13.2.7	amino acid metabolism.degradation.histidine	-1.85541	-1.90698	-1.56731	-1.23269
33	29400	MICRO.12329.C2	MICRO.12329.C2_874	TC154994	similar to UP|Q71BH1_LYCES (Q71BH1) Tm-2 protein, partial (7%)	EF137705	Solanum tuberosum Tm-2 ToMV resistance protein mRNA, complete cds	Tm-2 ToMV resistance protein [Lycopersicon esculentum]	AAQ10735	35.2	not assigned.unknown	-1.8529	-2.16355	-1.13536	-1.26501
34	20275	POCBC15TV	POCBC15TV_292	TC158149	similar to UP|SEC_ARATH (Q9M8Y0) Probable UDP-N-acetylglucosamine--peptide N-acetylglucosaminyltransferase SEC (Protein SECRET AGENT) , partial (13%)	BT013712	Lycopersicon esculentum clone 132556F, mRNA sequence	putative O-linked N-acetyl glucosamine transferase [Oryza sativa (japonica cultivar-group)]	BAD21873	35.1	not assigned.no ontology	-1.84379	-2.12179	-1.65407	-1.78341
35	10875	bf_arrayxxx_0031e11.t7m.scf	bf_arrayxxx_0031e11.t7m.scf_404	DR037821	0	DQ058751	Lycopersicon cheesmaniae ASR3 (Asr3) mRNA, complete cds	ASR3 [Lycopersicon chilense]	AAY98007	35.2	not assigned.unknown	-1.72647	-1.94012	-1.16819	-1.16576
36	38374	STMGF96TV	STMGF96TV_987	TC161904	similar to UP|Q8T6U6_9TRYP (Q8T6U6) Syntaxin 5, partial (5%)	CU074307	S.lycopersicum DNA sequence from clone LE_HBa-203L19 on chromosome 4, complete sequence	NA	NA	35.2	not assigned.unknown	-1.71592	-1.82838	-1.77586	-2.75545
37	39303	MICRO.2033.C9	MICRO.2033.C9_164	TC149647	homologue to UP|Q3S480_SOLTU (Q3S480) Metallocarboxypeptidase inhibitor, complete	AB005573	Solanum tuberosum mRNA for metallocarboxypeptidase inhibitor, complete cds	NA	NA	20.1.07.06	stress.biotic.PR-proteins.proteinase inhibitors	-1.71022	-2.04456	-1.09458	-1.39844
38	36404	bf_cswbxxxx_0065f12.t3m.scf	bf_cswbxxxx_0065f12.t3m.scf_278	CV496333	0	NA	NA	unknown [Solanum tuberosum]	ABA40466	35.2	not assigned.unknown	-1.63615	-1.50882	-1.14388	-1.01053
39	42256	bf_stolxxxx_0033D02.t3m.scf	bf_stolxxxx_0033D02.t3m.scf_413	CK853222	weakly similar to SP|O23547|EXR1_ARATH Expansin-related protein 1 precursor (At-EXPR1) (Ath-ExpBeta-3.1). {Arabidopsis thaliana;}, partial (31%)	NA	NA	ATEXLB1 (ARABIDOPSIS THALIANA EXPANSIN-LIKE B1) [Arabidopsis thaliana]	NP_193436	10.7	cell wall.modification	-1.62507	-1.9229	-1.43914	-1.34794
40	9442	bf_swstxxxx_0004h12.t3m.scf	bf_swstxxxx_0004h12.t3m.scf_435	CK716608	0	NA	NA	NA	NA	35.2	not assigned.unknown	-1.57779	-1.53638	-2.71213	-2.63458
41	26621	MICRO.16894.C1	MICRO.16894.C1_421	CK863729	weakly similar to UP|Q84UA9 (Q84UA9) Peroxidase 1, partial (42%)	NA	NA	putative peroxidase [Solanum tuberosum]	CAC42086	26.12	misc.peroxidases	-1.5647	-1.75584	-1.22163	-1.13647
42	29314	MICRO.1262.C13	MICRO.1262.C13_1015	TC148801	homologue to UP|Q40402_NICPL (Q40402) Extensin (ext) precursor, partial (87%)	Z21937	S.tuberosum extensin cDNA	extensin-like protein - cowpea (fragment)	S54157	35.2	not assigned.unknown	-1.5604	-1.77781	-1.20722	-1.16295
43	11515	MICRO.16774.C1	MICRO.16774.C1_533	CK860864	homologue to UP|Q9FQZ2 (Q9FQZ2) Avr9/Cf-9 rapidly elicited protein 137, partial (47%)	AF211537	Nicotiana tabacum Avr9/Cf-9 rapidly elicited protein 137 (ACRE137) mRNA, complete cds	Avr9/Cf-9 rapidly elicited protein 137 [Nicotiana tabacum]	AAG43555	20.1.99	stress.biotic.misc	-1.52711	-1.63792	-1.1721	-1.31438
44	32516	MICRO.2069.C2	MICRO.2069.C2_648	TC149061	similar to GB|BAB03000.1|9294651|AP001297 nucleotide sugar epimerase-like protein {Arabidopsis thaliana} (exp=0; wgp=1; cg=0) , partial (40%)	AM465310	Vitis vinifera, whole genome shotgun sequence, contig VV78X130793.10, clone ENTAV 115	putative NAD dependent epimerase [Trifolium pratense]	BAE71216	10.1.06	cell wall.precursor synthesis.GAE	-1.51588	-1.50222	-1.48934	-1.72054
45	29213	bf_mxlfxxxx_0020b06.t3m.scf	bf_mxlfxxxx_0020b06.t3m.scf_665	CV498100	0	AF484124	Nicotiana attenuata 5-epi-aristolochene synthase 34 mRNA, complete cds	vetispiradiene synthase [Solanum tuberosum]	BAA82141	16.1.5	secondary metabolism.isoprenoids.terpenoids	-1.47781	-2.50364	-2.27174	-2.98932
46	2509	MICRO.2608.C15	MICRO.2608.C15_780	TC134343	weakly similar to UP|O49855_SOYBN (O49855) Acid phosphatase, partial (42%)	BT013032	Lycopersicon esculentum clone 114280F, mRNA sequence	putative acid phosphatase [Hordeum vulgare subsp. vulgare]	CAB71336	26.13	misc.acid and other phosphatases	-1.42204	-1.12427	-2.10863	-1.81862
47	28129	STMGF79TV	STMGF79TV_401	BQ505704	similar to UP|Q9LU88 (Q9LU88) Acetyltranferase-like protein, partial (3%)	NA	NA	F21J9.20-like protein [Euphorbia esula]	AAF34801	35.2	not assigned.unknown	-1.36333	-1.27055	-1.23707	-1.22476
48	36439	PPCBE53TH	PPCBE53TH_170	TC155607	UP|CYTM_SOLTU (P37842) Multicystatin (MC), complete	L16450	Solanum tuberosum multicystatin gene, complete cds	Multicystatin (MC)	P37842	29.5.15	protein.degradation.inhibitors	-1.3512	-1.32957	-1.15558	-1.20011
49	35866	MICRO.6554.C2	MICRO.6554.C2_508	TC148625	similar to RF|NP_196720.1|15239113|NM_121197 DNA binding {Arabidopsis thaliana} (exp=-1; wgp=0; cg=0), partial (52%)	AM442079	Vitis vinifera, whole genome shotgun sequence, contig VV78X064410.6, clone ENTAV 115	TNY; DNA binding / transcription factor [Arabidopsis thaliana]	NP_197953	27.3.03	RNA.regulation of transcription.AP2/EREBP, APETALA2/Ethylene-responsive element binding protein family	-1.34388	-1.03255	-1.9924	-1.05625
50	6124	MICRO.17165.C1	MICRO.17165.C1_525	TC149540	similar to UP|LEAD3_DAUCA (P83442) Late embryogenesis abundant protein Dc3, partial (29%)	AK224885	Solanum lycopersicum cDNA, clone: FC24BF10, HTC in fruit	late embryogenesis abundant protein [Catharanthus roseus]	AAY84145	33.2	development.late embryogenesis abundant	-1.3324	-1.09082	-1.34591	-2.05363
51	7502	MICRO.13319.C1	MICRO.13319.C1_813	CX161297	0	NA	NA	Arabidopsis thaliana CLC-d chloride channel protein (GB:Z71450)	AAC26247	35.2	not assigned.unknown	-1.31112	-1.74713	-1.27008	-1.36615
52	26817	MICRO.10505.C1	MICRO.10505.C1_380	TC148979	weakly similar to UP|Q2QLI9_ORYSA (Q2QLI9) Crocetin dialdehyde, partial (9%)	NA	NA	hypothetical protein OsJ_019403 [Oryza sativa (japonica cultivar-group)]	EAZ35920	35.2	not assigned.unknown	-1.29876	-1.15649	-1.63626	-1.07263
53	20678	MICRO.6277.C1	MICRO.6277.C1_146	TC133317	homologue to UP|Q8H0L9_SOLTU (Q8H0L9) DS2 protein, partial (96%)	U12439	Solanum chacoense PI 320287 abscisic stress ripening protein mRNA, partial cds	abscisic stress ripening protein	AAA86052	20.2.3	stress.abiotic.drought/salt	-1.26496	-1.72141	-1.32696	-1.04465
54	9132	bf_stolxxxx_0041h12.t3m.scf	bf_stolxxxx_0041h12.t3m.scf_321	TC157679	similar to UP|Q9M0B5_ARATH (Q9M0B5) Glycine-rich protein, partial (91%)	NA	NA	NA	NA	35.2	not assigned.unknown	-1.26334	-1.56221	-1.79892	-1.93267
55	12355	MICRO.708.C12	MICRO.708.C12_635	TC161811	homologue to UP|O04070_SOLCO (O04070) SGRP-1 protein, partial (81%)	DQ252483	Solanum tuberosum clone 031C06 SGRP-1-like mRNA, complete sequence	SGRP-1 [Solanum commersonii]	CAA73034	27.4	RNA.RNA binding	-1.2483	-1.71003	-1.70023	-2.43104
56	36188	MICRO.13587.C1	MICRO.13587.C1_1154	TC144831	similar to UP|Q4KP31_HEVBR (Q4KP31) CRT/DRE binding factor 1, partial (47%)	DQ267620	Medicago truncatula dehydration responsive element binding protein (DREB1C) mRNA, complete cds	CRT/DRE binding factor 1 [Hevea brasiliensis]	AAY43213	20.2.3	stress.abiotic.drought/salt	-1.23296	-1.07431	-1.392	-1.09277
57	41096	MICRO.12312.C1	MICRO.12312.C1_759	TC159383	similar to UP|O04693_ORYSA (O04693) Glossy1 homolog (Fragment), partial (39%)	AM432037	Vitis vinifera, whole genome shotgun sequence, contig VV78X228541.5, clone ENTAV 115	Os06g0653000 [Oryza sativa (japonica cultivar-group)]	NP_001058237	16.7	secondary metabolism.wax	-1.22578	-1.29856	-1.21638	-1.43526
58	32047	STMGN40TV	STMGN40TV_239	BQ506937	0	NA	NA	NA	NA	35.2	not assigned.unknown	-1.1685	-1.06969	-2.62647	-2.55226
59	41885	MICRO.10309.C2	MICRO.10309.C2_1776	TC133528	weakly similar to UP|Q84P23_ARATH (Q84P23) 4-coumarate-CoA ligase-like protein, partial (79%)	NA	NA	4-coumarate-CoA ligase/ fatty-acyl-CoA synthase [Arabidopsis thaliana]	NP_201143	16.2	secondary metabolism.phenylpropanoids	-1.1618	-1.47299	-2.40928	-2.43914
60	2274	MICRO.5360.C2	MICRO.5360.C2_480	TC143738	0	AC145120	Solanum demissum chromosome 5 clone PGEC446O19, complete sequence	NA	NA	35.2	not assigned.unknown	-1.10611	-1.39526	-3.43287	-4.61965
61	20005	STMCC32TV	STMCC32TV_522	BQ111671	similar to UP|AAR29071 (AAR29071) Blight resistance protein RGA3, partial (10%)	AY303171	Solanum bulbocastanum chromosome 8 clone UW177O13, complete sequence	blight resistance protein RGA3 [Solanum bulbocastanum]	AAR29071	35.2	not assigned.unknown	-1.05918	-1.52803	-1.95863	-1.01921
62	17060	MICRO.11161.C1	MICRO.11161.C1_603	TC136589	weakly similar to UP|Q8RWR0_ARATH (Q8RWR0) MFL8.1/MFL8.1 (At2g43210/MFL8.1), partial (19%)	BT014582	Lycopersicon esculentum clone 134039R, mRNA sequence	MFL8.1/MFL8.1 [Arabidopsis thaliana]	AAM10318	29.5	protein.degradation	-1.03853	-1.28962	-1.03994	-1.00522
Down-regulated in Mealy Tuber bulks
	Feature	GeneName	ProbeName	TIGR Hit	TIGR Hit Description	Blast_Hit_Acces_Nt	Homology_NucleotideCPGP2007	Description blastX	BlastX tophit	BINCODE	CLASS	094_1	094_2	094_3	094_4
1	23108	MICRO.8925.C1	MICRO.8925.C1_986	TC141391	similar to UP|Q9FVA6_ARATH (Q9FVA6) Glu-tRNA(Gln) amidotransferase subunit A, partial (27%)	AK226499	Arabidopsis thaliana mRNA for putative glutamyl-tRNA amidotransferase subunit A, complete cds, clone: RAFL06-81-E13	amidase/ glutamyl-tRNA(Gln) amidotransferase [Arabidopsis thaliana]	NP_189194	19.1	tetrapyrrole synthesis.glu-tRNA synthetase	1.01442	2.10739	2.07501	1.80788
2	3681	MICRO.5947.C1	MICRO.5947.C1_1031	TC149188	similar to UP|Q4V3D9_ARATH (Q4V3D9) At3g57030, partial (66%)	AF261141	Lycopersicon esculentum putative strictosidine synthase mRNA, complete cds	putative strictosidine synthase [Lycopersicon esculentum]	AAF75751	16.4.1	secondary metabolism.N misc.alkaloid-like	1.06523	1.36978	1.34278	1.3356
3	31598	MICRO.9908.C2	MICRO.9908.C2_1014	TC159802	similar to GB|AAP53024.1|31431209|AE016959 Uncharacterized ACR, COG1678 {Oryza sativa (japonica cultivar-group)} (exp=0; wgp=1; cg=0), partial (56%)	AM434350	Vitis vinifera, whole genome shotgun sequence, contig VV78X178339.3, clone ENTAV 115	unknown protein [Arabidopsis thaliana]	NP_566847	35.1	not assigned.no ontology	1.06857	1.365	1.04114	1.31951
4	9116	MICRO.13334.C2	MICRO.13334.C2_659	TC140419	similar to UP|Q84KS0_TOBAC (Q84KS0) Auxin-repressed protein-like protein, partial (53%)	AY183722	Nicotiana tabacum auxin-repressed protein-like protein (Arpl1;1) mRNA, complete cds	auxin-repressed protein-like protein [Nicotiana tabacum]	AAO21304	35.2	not assigned.unknown	1.09354	1.33764	2.74972	1.04217
5	13135	MICRO.9271.C1	MICRO.9271.C1_1049	TC136734	similar to UP|Q2V3V3_ARATH (Q2V3V3) Protein At3g15840, partial (77%)	DQ854729	Nicotiana tabacum chloroplast post-illumination chlorophyll fluorescence increase protein mRNA, complete cds; nuclear gene for chloroplast product	chloroplast post-illumination chlorophyll fluorescence increase protein [Nicotiana tabacum]	ABI51594	35.2	not assigned.unknown	1.22005	1.0626	1.25376	1.16668
6	43927	BPLI17J17TH	BPLI17J17TH_709	BQ047410	0	NA	NA	hypothetical protein OsJ_030302 [Oryza sativa (japonica cultivar-group)]	EAZ16093	35.2	not assigned.unknown	1.43448	1.09656	1.22413	1.32873
7	38330	MICRO.7102.C1	MICRO.7102.C1_317	TC154510	homologue to UP|UFM1_ORYSA (Q94DM8) Probable ubiquitin-fold modifier 1 precursor, partial (89%)	AP009260	Solanum lycopersicum genomic DNA, chromosome 8, clone: C08HBa0001K22, complete sequence	unknown protein [Arabidopsis thaliana]	NP_177894	35.2	not assigned.unknown	1.49836	1.2444	1.06627	1.04965
8	19884	MICRO.4152.C2	MICRO.4152.C2_482	TC155084	homologue to UP|Q9FZ05_LYCES (Q9FZ05) Xyloglucan endotransglycosylase LeXET2, partial (40%)	AF176776	Lycopersicon esculentum xyloglucan endotransglycosylase LeXET2 (LeXET2) mRNA, complete cds	xyloglucan endotransglycosylase LeXET2 [Lycopersicon esculentum]	AAG00902	10.7	cell wall.modification	1.55903	1.52544	1.37673	1.39758
9	32993	STMHV65TV	STMHV65TV_595	BQ512026	similar to UP|Q9FV23 (Q9FV23) Aldehyde oxidase () (Aldehyde oxidase TAO3) (EC 1.2.3.1), partial (7%)	AF258812	Lycopersicon esculentum aldehyde oxidase (AO5) pseudogene, mRNA sequence	aldehyde oxidase [Lycopersicon esculentum]	AAG22607	17.1.1	hormone metabolism.abscisic acid.synthesis-degradation	1.61362	2.03327	1.91065	1.17322
10	41303	SDBN006P07u.scf	SDBN006P07u.scf_462	NA	NA	NA	NA	unknown protein [Arabidopsis thaliana]	NP_198512	35.2	not assigned.unknown	1.71124	1.30444	1.20097	1.01233
11	30247	MICRO.2611.C3	MICRO.2611.C3_1435	TC134863	apyrase 2 [Solanum tuberosum]	AF535135	Solanum tuberosum apyrase 2 (Apy2) mRNA, complete cds	Apyrase precursor (ATP-diphosphatase) (Adenosine diphosphatase) (ADPase) (ATP-diphosphohydrolase)	P80595	23.2	nucleotide metabolism.degradation	1.83751	1.31417	1.46937	2.62415
12	16043	POABE12TP	POABE12TP_387	TC160462	homologue to UP|Q40899_PETHY (Q40899) Zinc-finger protein, partial (45%)	AB186899	Nicotiana tabacum ZFT1 mRNA for Cys2-His2 type zinc finger protein, complete cds	zinc-finger protein [Petunia x hybrida]	BAA05079	20	stress	1.86109	1.69193	2.27504	2.42974
13	5100	STMCB53TV	STMCB53TV_77	BQ111560	0	NA	NA	NA	NA	35.2	not assigned.unknown	1.87074	2.20948	1.11707	1.49428
14	23769	MICRO.5374.C1	MICRO.5374.C1_449	BQ111559	0	AF470622	Sterculia foetida cyclopropane synthase mRNA, complete cds	cyclopropane fatty acid synthase [Gossypium hirsutum]	AAT74602	11.3	lipid metabolism.Phospholipid synthesis	1.89727	2.09614	2.29692	1.30802
15	15178	MICRO.5245.C2	MICRO.5245.C2_1714	TC149814	homologue to GB|AAD00239.1|4098172|NTU73938 PK11-C1 {Nicotiana tabacum} (exp=0; wgp=1; cg=0), complete	BT014018	Lycopersicon esculentum clone 133080F, mRNA sequence	putative serine/threonine protein kinase [Nicotiana tabacum]	AAC69450	29.4	protein.postranslational modification	3.11329	2.81562	4.62155	2.09499
16	24788	MICRO.6624.C2	MICRO.6624.C2_589	TC147801	UP|Q7S3E1_NEUCR (Q7S3E1) Predicted protein, partial (5%)	NA	NA	NA	NA	35.2	not assigned.unknown	3.21955	1.55907	1.88417	1.01783
