# Supplementary material for: From QTL to candidate gene: Genetical genomics of simple and complex traits in potato using a pooling strategy
Source: BMC Genomics. 2010 Mar 8;11:158. doi: 10.1186/1471-2164-11-158 (PMC2843620; doi:10.1186/1471-2164-11-158)
Supplement: Additional file 3 — Supplementary table S3. Candidate gene list for methionine content trait. [file 1471-2164-11-158-S3.XLS]

## Sheet: QTL3
	QTL chromosome 3
	Negative
	Feature	Name	ProbeName	TIGR Hit	TIGR Hit Description	Blast_Hit_Acces_Nt	Homology_NucleotideCPGP2007	Description blastX	BlastX tophit	BINCODE	CLASS	3H5H	3L5L	3H5L	3L5H	Contrast QTL3	QTL3
1	38823	MICRO.2495.C1_1183	MICRO.2495.C1	TC133416	homologue to UP|Q94IQ1_TOBAC (Q94IQ1) Peroxidase, partial (89%)	AY032674	Nicotiana tabacum peroxidase (PER9-6) mRNA, complete cds	peroxidase [Nicotiana tabacum]	AAK52084	26.12	misc.peroxidases	-1.63437	1.56879	-1.34936	1.41494	-2.98374	0.002933
2	4538	MICRO.12393.C1_665	MICRO.12393.C1	TC147315	homologue to UP|Q674Z8_LYCES (Q674Z8) CBF2, partial (80%)	AY497899	Lycopersicon esculentum C-repeat binding factor gene locus, complete sequence	CBF2 [Lycopersicon esculentum]	AAS77821	20.2.3	stress.abiotic.drought/salt	-1.40997	1.74906	-1.03812	0.69903	-2.44809	0.04806
3	19957	MICRO.1751.C43_907	MICRO.1751.C43	TC134695	homologue to UP|Q84Y13_SOLTU (Q84Y13) Serine protease inhibitor, complete	DQ168319	Solanum tuberosum clone 057D04 Kunitz-type protease inhibitor precursor, mRNA, complete cds	Kunitz-type protease inhibitor precursor [Solanum tuberosum]	AAZ94187	20.1.07.06	stress.biotic.PR-proteins.proteinase inhibitors	-0.872231	1.2788	-1.46403	1.05746	-2.33626	0.017799
4	27659	bf_stolxxxx_0006g03.t3m.scf_176	bf_stolxxxx_0006g03.t3m.scf	CK851299	0	AK224645	Solanum lycopersicum cDNA, clone: FC04CB06, HTC in fruit	NA	NA	35.2	not assigned.unknown	-1.11129	0.911662	-0.893193	1.09282	-2.00449	0.004965
5	37200	bf_mxlfxxxx_0069g08.t3m.scf_751	bf_mxlfxxxx_0069g08.t3m.scf	CX162454	0	AC151815	Solanum demissum chromosome 5 clone PGEC472P22, complete sequence	cytochrome P450 [Capsicum annuum]	AAZ52550	26.1	misc.cytochrome P450	-0.738779	0.769569	-1.12084	1.09005	-1.85962	0.017507
6	25520	MICRO.7664.C1_986	MICRO.7664.C1	TC134478	UP|Q9AVQ1_SOLTU (Q9AVQ1) Divinyl ether synthase, complete	AJ309541	Solanum Tuberosum mRNA for divinyl ether synthase (des gene)	divinyl ether synthase [Solanum tuberosum]	CAC28152	17.7.1.3	hormone metabolism.jasmonate.synthesis-degradation.allene oxidase synthase	-0.80826	1.22928	-0.893413	0.472392	-1.70167	0.046612
7	39860	MICRO.3775.C2_799	MICRO.3775.C2	TC135793	homologue to UP|Q8W2K0_LYCES (Q8W2K0) Forever young oxidoreductase, partial (46%)	AF216836	Solanum bulbocastanum forever young oxidoreductase (FEY) gene, complete cds	forever young oxidoreductase [Lycopersicon esculentum]	AAL60068	33.99	development.unspecified	-0.534128	0.831217	-0.967131	0.670042	-1.50126	0.02287
8	40649	MICRO.8407.C2_246	MICRO.8407.C2	TC155913	similar to UP|TIM8_ARATH (Q9XGY4) Mitochondrial import inner membrane translocase subunit Tim8, partial (84%)	AK224772	Solanum lycopersicum cDNA, clone: FC14BG03, HTC in fruit	TIM8; protein translocase [Arabidopsis thaliana]	NP_199894	29.3.2	protein.targeting.mitochondria	-0.572392	0.837641	-0.904733	0.639484	-1.47712	0.016725
9	19485	MICRO.1751.C28_21	MICRO.1751.C28	TC136641	UP|SPI5_SOLTU (Q41484) Serine protease inhibitor 5 precursor (gCDI-B1), complete	D17332	Solanum tuberosum mRNA for proteinase inhibitor, complete cds, clone:gCDT-B1	Serine protease inhibitor 5 precursor (gCDI-B1)	Q41484	20.1.07.06	stress.biotic.PR-proteins.proteinase inhibitors	-0.822025	0.539375	-0.650792	0.933441	-1.47282	0.02062
10	43666	MICRO.1751.C20_234	MICRO.1751.C20	CN516026	0	DQ268836	Solanum tuberosum clone 117G04 Kunitz-type protease inhibitor-like protein mRNA, complete cds	Serine protease inhibitor 5 precursor (gCDI-B1)	Q41484	20.1.07.06	stress.biotic.PR-proteins.proteinase inhibitors	-0.669482	0.894219	-0.776881	0.552144	-1.44636	0.015017
11	19940	MICRO.135.C11_387	MICRO.135.C11	TC154721	similar to UP|Q9ZRE7_ARATH (Q9ZRE7) ATFP3 (Fragment), partial (19%)	NA	NA	unnamed protein product [Arabidopsis thaliana]	BAB08818	15.2	metal handling.binding, chelation and storage	-0.668575	0.508502	-0.752411	0.912484	-1.42099	0.020433
12	39700	bf_mxflxxxx_0001h01.t3m.scf_517	bf_mxflxxxx_0001h01.t3m.scf	CV501844	0	NA	NA	ATFP3; metal ion binding [Arabidopsis thaliana]	NP_568974	15.2	metal handling.binding, chelation and storage	-0.608052	0.448916	-0.758177	0.917313	-1.36623	0.030909
13	27835	MICRO.15696.C1_629	MICRO.15696.C1	DN939104	0	NA	NA	AT3g49250/F2K15_110-related [Medicago truncatula]	ABE86973	35.2	not assigned.unknown	-0.838198	0.597912	-0.50968	0.749966	-1.34788	0.017559
14	26486	TBSK00370FG10.t3m.scf_479	TBSK00370FG10.t3m.scf	CN517124	SP|Q00652|CPI9_SOLTU Cysteine protease inhibitor 9 precursor (PKIX) (pT1). {Solanum tuberosum;}, partial (50%)	AB061247	Solanum tuberosum StKTI mRNA for kunitz-type trypsin inhibitor, partial cds	kunitz-type trypsin inhibitor [Solanum tuberosum]	BAC23033	35.2	not assigned.unknown	-0.640794	0.962824	-0.696781	0.374751	-1.33757	0.045463
15	25550	MICRO.1751.C32_9	MICRO.1751.C32	TC134695	homologue to UP|Q84Y13_SOLTU (Q84Y13) Serine protease inhibitor, complete	D17330	Solanum tuberosum mRNA for proteinase inhibitor, complete cds, clone:pKEN14-28	putative kunitz-type proteinase inhibitor precursor P1H5 [Solanum tuberosum]	AAM10743	20.1.07.06	stress.biotic.PR-proteins.proteinase inhibitors	-0.643566	0.762535	-0.638754	0.519786	-1.28232	0.008844
16	21448	MICRO.1334.C3_1603	MICRO.1334.C3	TC154877	homologue to UP|AROC2_LYCES (Q42885) Chorismate synthase 2, chloroplast precursor (5-enolpyruvylshikimate-3-phosphate phospholyase 2) , complete	Z21791	L.esculentum chorismate synthase 2 precursor	Chorismate synthase 2, chloroplast precursor (5-enolpyruvylshikimate-3-phosphate phospholyase 2)	Q42885	13.1.6.1.7	amino acid metabolism.synthesis.aromatic aa.chorismate.chorismate synthase	-0.574304	0.638378	-0.703539	0.639465	-1.27784	0.002548
17	12145	MICRO.14010.C1_1644	MICRO.14010.C1	TC136110	similar to RF|NP_201530.1|15240268|NM_126129 oxidoreductase {Arabidopsis thaliana} (exp=-1; wgp=0; cg=0), partial (85%)	AM454724	Vitis vinifera, whole genome shotgun sequence, contig VV78X229598.18, clone ENTAV 115	oxidoreductase [Arabidopsis thaliana]	NP_201530	35.1	not assigned.no ontology	-0.654179	0.841503	-0.599649	0.412324	-1.25383	0.028498
18	761	MICRO.14039.C1_1513	MICRO.14039.C1	TC134639	similar to RF|NP_194524.2|42567199|NM_118933 DNA binding {Arabidopsis thaliana} (exp=-1; wgp=0; cg=0), partial (34%)	NA	NA	putative protein [Arabidopsis thaliana]	CAB36764	27.3.03	RNA.regulation of transcription.AP2/EREBP, APETALA2/Ethylene-responsive element binding protein family	-0.574119	0.716834	-0.668366	0.525652	-1.24249	0.007277
19	24470	MICRO.12097.C1_1706	MICRO.12097.C1	TC137897	similar to UP|Q9ZPY9_ARATH (Q9ZPY9) Expressed protein (At2g46500/F11C10.19), partial (46%)	AM458689	Vitis vinifera, whole genome shotgun sequence, contig VV78X252498.4, clone ENTAV 115	Phosphatidylinositol 3- and 4-kinase, catalytic; Ubiquitin [Medicago truncatula]	ABE80823	29.5.11	protein.degradation.ubiquitin	-0.788131	0.499284	-0.418969	0.707816	-1.2071	0.029486
20	8602	bf_ivrootxx_0016f01.t3m.scf_362	bf_ivrootxx_0016f01.t3m.scf	CK861181	homologue to PIR|T50688|T50688 proline transport protein 2 [imported] - tomato {Lycopersicon esculentum;}, partial (29%)	AF014809	Lycopersicon esculentum proline transporter 2 (LeProT2) mRNA, complete cds	proline transporter 2 [Lycopersicon esculentum]	AAD25161	34.3	transport.amino acids	-0.564383	0.658906	-0.597442	0.502918	-1.16182	0.004676
	Positive
	Feature	Name	ProbeName	TIGR Hit	TIGR Hit Description	Blast_Hit_Acces_Nt	Homology_NucleotideCPGP2007	Description blastX	BlastX tophit	BINCODE	CLASS	3H5H	3L5L	3H5L	3L5H	Contrast QTL3	QTL3
1	28865	bf_cswbxxxx_0016g10.t3m.scf_240	bf_cswbxxxx_0016g10.t3m.scf	CV492976	0	NA	NA	NA	NA	35.2	not assigned.unknown	0.787022	-0.570626	0.701498	-0.917894	1.48852	0.014127
2	33221	MICRO.6496.C2_695	MICRO.6496.C2	TC134366	similar to RF|NP_175691.1|15219099|NM_104160 oxidoreductase, acting on paired donors, with incorporation or reduction of molecular oxygen, 2-oxoglutarate as one donor, and incorporation of one atom each of oxygen into both donors {Arabidopsis thaliana} (exp=-1; wgp=0; cg=0), partial (72%)	AM428185	Vitis vinifera, whole genome shotgun sequence, contig VV78X114796.24, clone ENTAV 115	oxidoreductase, acting on paired donors, with incorporation or reduction of molecular oxygen, 2-oxoglutarate as one donor, and incorporation of one atom each of oxygen into both donors [Arabidopsis thaliana]	NP_175691	17.6.1	hormone metabolism.gibberelin.synthesis-degradation	0.704214	-0.885829	0.532156	-0.350542	1.23637	0.04801
3	39435	MICRO.10541.C1_1266	MICRO.10541.C1	TC133659	homologue to UP|Q9ZTU9_SOLTU (Q9ZTU9) Protein kinase CPK1, complete	AF030879	Solanum tuberosum protein kinase CPK1 mRNA, complete cds	protein kinase CPK1 [Solanum tuberosum]	AAC78558	29.4	protein.postranslational modification	0.533797	-0.680419	0.69361	-0.546988	1.22741	0.007116
4	17581	MICRO.8957.C1_973	MICRO.8957.C1	TC159348	similar to GB|AAP37810.1|30725576|BT008451 At3g44190 {Arabidopsis thaliana} (exp=-1; wgp=0; cg=0), partial (46%)	AC151801	Solanum demissum chromosome 11 clone PGEC591C22, complete sequence	Putative pyridine nucleotide-disulphide oxidoreductase, identical [Solanum demissum]	AAU90296	35.1	not assigned.no ontology	0.490473	-0.694163	0.695613	-0.491922	1.18609	0.014429
5	32681	MICRO.17361.C1_366	MICRO.17361.C1	CV470202	0	AJ251365	Nicotiana plumbaginifolia mRNA for VAP27	NA	NA	35.2	not assigned.unknown	0.656109	-0.731655	0.522685	-0.44714	1.17879	0.017307
6	39466	MICRO.7352.C2_130	MICRO.7352.C2	TC135985	0	DQ191663	Solanum tuberosum unknown mRNA	unknown [Solanum tuberosum]	ABC01906	35.1	not assigned.no ontology	0.629989	-0.723622	0.531403	-0.43777	1.16139	0.016527
7	16822	bf_arrayxxx_0027a07.t7m.scf_1	bf_arrayxxx_0027a07.t7m.scf	DN906732	0	AF452011	Petunia x hybrida aquaporin-like protein (PIP1;2) mRNA, complete cds	aquaporin-like protein [Petunia x hybrida]	AAL49749	34.19.1	transport.Major Intrinsic Proteins.PIP	0.473843	-0.73856	0.658648	-0.393932	1.13249	0.028538
8	15258	STMJG56TV_464	STMJG56TV	BQ517870	0	BT013320	Lycopersicon esculentum clone 135010F, mRNA sequence	NA	NA	33.99	development.unspecified	0.547317	-0.747626	0.562402	-0.362092	1.10972	0.028916
9	38364	MICRO.3800.C2_592	MICRO.3800.C2	TC157344	weakly similar to UP|Q84LM4_ARATH (Q84LM4) Acylamino acid-releasing enzyme, partial (9%)	NA	NA	prolyl oligopeptidase family protein, expressed [Oryza sativa (japonica cultivar-group)]	ABB47613	29.5	protein.degradation	0.541516	-0.702119	0.542731	-0.382129	1.08425	0.021089
10	42765	bf_arrayxxx_0092a09.t3m.scf_89	bf_arrayxxx_0092a09.t3m.scf	TC140758	0	AC174607	Solanum lycopersicum, complete sequence	hypothetical protein SDM1_4t00019 [Solanum demissum]	AAT40556	35.2	not assigned.unknown	0.633272	-0.396352	0.444607	-0.681527	1.07788	0.024247
11	31735	MICRO.1965.C2_1526	MICRO.1965.C2	TC133982	weakly similar to UP|Q5VS79_ORYSA (Q5VS79) Calmodulin-binding protein-like, partial (29%)	NA	NA	calmodulin binding [Arabidopsis thaliana]	NP_201045	30.3	signalling.calcium	0.552699	-0.653842	0.521979	-0.420837	1.07468	0.011746
12	21047	MICRO.7014.C1_1198	MICRO.7014.C1	TC137361	similar to UP|Q8S999_PHAAN (Q8S999) Glucosyltransferase-10, partial (58%)	NA	NA	glucosyltransferase-10 [Vigna angularis]	BAB86928	17.4.1	hormone metabolism.cytokinin.synthesis-degradation	0.459972	-0.761785	0.610666	-0.308854	1.07064	0.046273

## Sheet: QTL 5
	QTL chromosome 5
	Negative
	Feature	Name	ProbeName	TIGR Hit	TIGR Hit Description	Blast_Hit_Acces_Nt	Homology_NucleotideCPGP2007	Description blastX	BlastX tophit	BINCODE	CLASS	3H5H	3L5L	3H5L	3L5H	Contrast QTL5	QTL5_select	BAC Hit Chrom 5	E-value
1	6	MICRO.11070.C1_334	MICRO.11070.C1	CV497183	0	Z11563	N.tabacum mRNA for acidic chitinase III	Acidic endochitinase precursor	P29060	20.1.07	stress.biotic.PR-proteins	-1.91888	2.32077	1.17767	-1.57957	-3.49844	0.027836
2	42034	MICRO.14952.C1_416	MICRO.14952.C1	TC134410	similar to UP|P93332_MEDTR (P93332) MtN3 protein precursor, partial (69%)	NA	NA	MtN3 [Medicago truncatula]	CAA69976	33.99	development.unspecified	-1.34231	1.45156	1.12378	-1.23303	-2.57534	0.00447	RH096J16-13	0
3	41929	MICRO.13583.C1_1703	MICRO.13583.C1	TC141244	similar to UP|TDT_ARATH (Q8LG88) Tonoplast dicarboxylate transporter (AttDT) (Vacuolar malate transporter) (Sodium-dicarboxylate cotransporter-like) (AtSDAT), partial (82%)	AM465204	Vitis vinifera, whole genome shotgun sequence, contig VV78X109361.11, clone ENTAV 115	vacuolar citrate/H+ symporter [Citrus sinensis]	ABK27327	34.14	transport.unspecified cations	-0.964457	1.67569	0.816503	-1.52774	-2.49219	0.039955
4	31538	bf_mxlfxxxx_0064b03.t3m.scf_587	bf_mxlfxxxx_0064b03.t3m.scf	CV501699	0	NA	NA	NA	NA	35.2	not assigned.unknown	-1.09004	1.43753	1.03172	-1.3792	-2.46924	0.010028
5	16851	bf_mxlfxxxx_0005g01.t3m.scf_94	bf_mxlfxxxx_0005g01.t3m.scf	CV496897	0	NA	NA	metal ion binding [Arabidopsis thaliana]	NP_192597	15.2	metal handling.binding, chelation and storage	-0.972816	1.4564	0.816277	-1.29986	-2.27268	0.024109
6	29238	bf_arrayxxx_0091c12.t3m.scf_96	bf_arrayxxx_0091c12.t3m.scf	TC134410	similar to UP|P93332_MEDTR (P93332) MtN3 protein precursor, partial (69%)	NA	NA	NA	NA	33.99	development.unspecified	-1.10669	1.09344	1.01255	-0.999303	-2.10599	0.001017	RH096J16-13	1e-130
7	23765	bf_mxflxxxx_0031a10.t3m.scf_113	bf_mxflxxxx_0031a10.t3m.scf	CV504267	0	NA	NA	NA	NA	35.2	not assigned.unknown	-1.06978	0.632981	1.34861	-0.911804	-1.98159	0.032534
8	6017	MICRO.5668.C1_1232	MICRO.5668.C1	TC137253	similar to UP|Q9XEJ7_BRANA (Q9XEJ7) Galactinol synthase (Fragment), partial (57%)	DQ778721	Coffea canephora microsatellite ES9 sequence	transferase, transferring hexosyl groups [Arabidopsis thaliana]	NP_182240	3.1.1.01	minor CHO metabolism.raffinose family.galactinol synthases.known	-0.686833	1.0643	0.780227	-1.15769	-1.84452	0.021506
9	38494	bf_ivrootxx_0045h05.t3m.scf_477	bf_ivrootxx_0045h05.t3m.scf	CK863764	weakly similar to PIR|S47137|S47137 homeotic protein Athb-7 - Arabidopsis thaliana {Arabidopsis thaliana;}, partial (35%)	AP009261	Solanum lycopersicum genomic DNA, chromosome 8, clone: C08HBa0005L01, complete sequence	Leucine zipper, homeobox-associated; Homeodomain-related [Medicago truncatula]	ABE91214	27.3.22	RNA.regulation of transcription.HB,Homeobox transcription factor family	-0.530461	0.824314	0.991099	-1.28495	-1.81541	0.04243
10	17416	MICRO.1964.C1_302	MICRO.1964.C1	TC137230	similar to UP|Q84UA9_ARTAN (Q84UA9) Peroxidase 1, partial (93%)	AJ401150	Solanum tuberosum mRNA for putative peroxidase (prx2 gene)	putative peroxidase [Solanum tuberosum]	CAC42086	26.12	misc.peroxidases	-0.954941	1.1851	0.556398	-0.786561	-1.7415	0.033191
11	23224	MICRO.2957.C2_461	MICRO.2957.C2	TC160629	weakly similar to UP|O23763_CUCMA (O23763) Gibberellin 7-oxidase, partial (53%)	NA	NA	H0306F03.8 [Oryza sativa (indica cultivar-group)]	CAH68241	16.8.4	secondary metabolism.flavonoids.flavonols	-0.681137	0.548627	1.12574	-0.993226	-1.67436	0.036308
12	40796	MICRO.17965.C1_822	MICRO.17965.C1	CV431776	0	DQ923118	Nicotiana tabacum cytosolic NADP-malic enzyme mRNA, complete cds	cytosolic NADP-malic enzyme [Nicotiana tabacum]	ABI98681	8.2.10	TCA / org. transformation.other organic acid transformaitons.malic	-0.596972	0.951013	0.702728	-1.05677	-1.65374	0.024064	RH052H07-5	3e-67
13	24540	MICRO.17060.C1_21	MICRO.17060.C1	TC144090	similar to UP|Q6VMQ2_GOSBA (Q6VMQ2) Gbiaa-Re, partial (65%)	AF022013	Lycopersicon esculentum auxin-regulated IAA2 (IAA2) mRNA, partial cds	Nt-iaa4.5 deduced protein [Nicotiana tabacum]	AAD32145	17.2.3	hormone metabolism.auxin.induced-regulated-responsive-activated	-0.978442	0.97329	0.633291	-0.628139	-1.60658	0.022313
14	11267	MICRO.12323.C1_161	MICRO.12323.C1	TC149972	homologue to UP|Q38JU2_LYCES (Q38JU2) Cryptochrome 3, partial (15%)	DQ222242	Lycopersicon esculentum cryptochrome 3 (Cry3) gene, complete cds	Cryptochrome DASH, chloroplast/mitochondrial precursor (Cryptochrome-3)	Q38JU2	28.2	DNA.repair	-0.445949	0.697766	0.89464	-1.14646	-1.59241	0.048439
15	16852	MICRO.4546.C1_1395	MICRO.4546.C1	TC151508	similar to UP|Q9FJZ3_ARATH (Q9FJZ3) Mannan endo-1,4-beta-mannosidase (At5g66460), partial (68%)	AM473506	Vitis vinifera, whole genome shotgun sequence, contig VV78X025683.9, clone ENTAV 115	Glycoside hydrolase, family 5 [Medicago truncatula]	ABO79647	10.6.2	cell wall.degradation.mannan-xylose-arabinose-fucose	-0.506131	0.587687	0.953337	-1.03489	-1.54102	0.040861
16	32969	MICRO.6854.C1_690	MICRO.6854.C1	TC151430	similar to UP|Q3SKT0_THIDA (Q3SKT0) ADP-heptose--LPS heptosyltransferase II, partial (5%)	NA	NA	unknown protein [Arabidopsis thaliana]	NP_563661	35.2	not assigned.unknown	-0.696221	0.85971	0.66379	-0.827279	-1.5235	0.005931
17	28177	MICRO.13377.C1_857	MICRO.13377.C1	DN590894	0	NA	NA	cytochrome P450 [Capsicum annuum]	AAF27282	26.1	misc.cytochrome P450	-0.580562	0.966503	0.552408	-0.938348	-1.51891	0.030954
18	10568	MICRO.6894.C1_424	MICRO.6894.C1	TC153478	similar to UP|Q8L8N9_ARATH (Q8L8N9) Spore coat protein-like protein, partial (28%)	NA	NA	spore coat protein-like protein [Arabidopsis thaliana]	AAM67200	35.1	not assigned.no ontology	-0.641686	0.764476	0.689935	-0.812726	-1.45441	0.004089	RH150O10-5	0
19	19321	ACDA02277F09.T3m.scf_144	ACDA02277F09.T3m.scf	CN464286	similar to PIR|T03958|T03958 heat shock protein 18p - common tobacco {Nicotiana tabacum;}, partial (20%)	NA	NA	NA	NA	35.2	not assigned.unknown	-0.53137	0.63936	0.814822	-0.922813	-1.45418	0.02107
20	16193	bf_arrayxxx_0044h07.t7m.scf_44	bf_arrayxxx_0044h07.t7m.scf	DR035146	0	NA	NA	NA	NA	35.1	not assigned.no ontology	-0.600641	0.852259	0.493324	-0.744943	-1.34558	0.020045
21	22729	BF_LBCHXXXX_0024C11_T3M.SCF_41	BF_LBCHXXXX_0024C11_T3M.SCF	DN588184	0	NA	NA	NA	NA	35.2	not assigned.unknown	-0.846132	0.690402	0.647776	-0.492046	-1.33818	0.017298
22	25722	MICRO.144.C2_1189	MICRO.144.C2	TC146997	homologue to UP|Q9LZQ9_ARATH (Q9LZQ9) ATP-dependent RNA helicase-like protein (At3g62310), partial (67%)	BT012737	Lycopersicon esculentum clone 113675R, mRNA sequence	Helicase, C-terminal [Medicago truncatula]	ABE87664	27.1.2	RNA.processing.RNA helicase	-0.87021	0.862946	0.452895	-0.44563	-1.31584	0.046803
23	25632	MICRO.16615.C1_597	MICRO.16615.C1	TC136805	0	NA	NA	NA	NA	35.2	not assigned.unknown	-0.55721	0.677416	0.638227	-0.758433	-1.31564	0.006015
24	37862	BF_LBCHXXXX_0003A12_T3M.SCF_61	BF_LBCHXXXX_0003A12_T3M.SCF	TC148962	homologue to UP|Q09082_LYCES (Q09082) Extensin (Class I), partial (21%)	NA	NA	NA	NA	10.5.2	cell wall.cell wall proteins.proline rich proteins	-0.754373	0.796804	0.512128	-0.554559	-1.30893	0.017197
25	9042	BF_TUBSXXXX_0055G10_T3M.SCF_304	BF_TUBSXXXX_0055G10_T3M.SCF	CV477303	0	NA	NA	NA	NA	35.2	not assigned.unknown	-0.60057	0.63273	0.655683	-0.687843	-1.28841	0.001224
26	12240	MICRO.10661.C1_1545	MICRO.10661.C1	TC137971	similar to UP|Q52QY2_MANES (Q52QY2) Secretory peroxidase PX3, partial (48%)	AP009266	Solanum lycopersicum genomic DNA, chromosome 8, clone: C08HBa0037O11, complete sequence	secretory peroxidase PX3 [Manihot esculenta]	AAX84669	26.12	misc.peroxidases	-0.762139	0.403171	0.871842	-0.512874	-1.27501	0.040706
27	34085	MICRO.3058.C2_589	MICRO.3058.C2	DN908617	0	AY496119	Capsicum annuum putative flavin-containing monooxygenase mRNA, complete sequence	disulfide oxidoreductase/ monooxygenase/ oxidoreductase [Arabidopsis thaliana]	NP_172684	26.07	misc.oxidases - copper, flavone etc.	-0.666261	0.592177	0.678138	-0.604054	-1.27032	0.00174
28	13483	SDBT001K18x.scf_457	SDBT001K18x.scf	DN908015	0	AJ538725	Nicotiana tabacum cDNA-AFLP-fragment BC4-M42-015	Hsp22.3	AAB03097	35.2	not assigned.unknown	-0.495888	0.622022	0.644212	-0.770346	-1.26623	0.011616
29	41045	PotatoF0996.scf_122	PotatoF0996.scf	TC152755	weakly similar to UP|Q9LPR3_ARATH (Q9LPR3) F15H18.4, partial (3%)	NA	NA	NA	NA	35.2	not assigned.unknown	-0.536	0.72394	0.538137	-0.726077	-1.26208	0.010908
30	39795	bf_ivrootxx_0058d01.t3m.scf_495	bf_ivrootxx_0058d01.t3m.scf	CO502280	0	NA	NA	ATEXLB1 (ARABIDOPSIS THALIANA EXPANSIN-LIKE B1) [Arabidopsis thaliana]	NP_193436	10.7	cell wall.modification	-0.579856	0.7915	0.469375	-0.681019	-1.26088	0.017458
31	18785	MICRO.4304.C1_1071	MICRO.4304.C1	TC157926	similar to GB|CAA81057.1|397567|PHUDPRHAX UDP rhamnose: anthocyanidin-3-glucoside rhamnosyltransferase {Petunia x hybrida} (exp=-1; wgp=0; cg=0), partial (49%)	BT014024	Lycopersicon esculentum clone 133086F, mRNA sequence	UDP rhamnose: anthocyanidin-3-glucoside rhamnosyltransferase [Petunia x hybrida]	CAA81057	16.8.3	secondary metabolism.flavonoids.dihydroflavonols	-0.65474	0.645858	0.610972	-0.60209	-1.25683	0.000631
32	31497	SDBN001P05u.scf_238	SDBN001P05u.scf	TC153563	homologue to UP|LE25_LYCES (Q00747) Protein LE25, partial (85%)	M76552	Lycopersicon esculentum ABA-regulated, and accumulating in developing seeds and drought-stressed leaves LE25 (le25) gene, complete cds	Protein LE25	Q00747	33.2	development.late embryogenesis abundant	-0.516244	0.883551	0.367543	-0.73485	-1.25109	0.046677	RH033P04-2	1e-130
33	40937	MICRO.18285.C1_204	MICRO.18285.C1	DN907524	0	NA	NA	Sulfate transporter 3.1 (AST12) (AtST1)	Q9SV13	34.6	transport.sulphate	-0.569164	0.868295	0.382428	-0.681559	-1.25072	0.037523
34	17494	BF_LBCHXXXX_0007C04_T3M.SCF_418	BF_LBCHXXXX_0007C04_T3M.SCF	DN587070	0	NA	NA	NA	NA	35.2	not assigned.unknown	-0.753688	0.794019	0.456101	-0.496432	-1.25012	0.027662
35	23158	MICRO.2503.C3_1855	MICRO.2503.C3	TC137386	homologue to UP|INO1_TOBAC (Q9LW96) Inositol-3-phosphate synthase (Myo-inositol-1-phosphate synthase) (MI-1-P synthase) (IPS) , complete	BT013759	Lycopersicon esculentum clone 132642F, mRNA sequence	Inositol-3-phosphate synthase (Myo-inositol-1-phosphate synthase) (MI-1-P synthase) (IPS)	Q9LW96	3.4.03	minor CHO metabolism.myo-inositol.InsP Synthases	-0.355147	0.647593	0.595292	-0.887738	-1.24288	0.043356
36	28628	MICRO.15276.C1_318	MICRO.15276.C1	TC152065	homologue to UP|Q5UNJ5_9ARAC (Q5UNJ5) Dragline silk spidroin 1 (Fragment), partial (13%)	AK224759	Solanum lycopersicum cDNA, clone: FC13BA09, HTC in fruit	unknown protein [Arabidopsis thaliana]	NP_182172	35.2	not assigned.unknown	-0.80251	0.662328	0.574035	-0.433852	-1.23636	0.022705
37	10914	186A07.esd_283	186A07.esd	TC139130	UP|CPI4_SOLTU (P58602) Cysteine protease inhibitor 4 (PCPI-23) (Fragment), partial (91%)	NA	NA	NA	NA	20.1.07.06	stress.biotic.PR-proteins.proteinase inhibitors	-0.898108	0.62571	0.604754	-0.332356	-1.23046	0.049061
38	10760	STMCJ33TV_217	STMCJ33TV	BQ112769	0	DQ222242	Lycopersicon esculentum cryptochrome 3 (Cry3) gene, complete cds	NA	NA	35.2	not assigned.unknown	-0.402088	0.541756	0.666821	-0.806489	-1.20858	0.029326
39	12413	MICRO.13818.C2_526	MICRO.13818.C2	TC160670	similar to GB|AAM63750.1|21554999|AY086696 pop3 peptide {Arabidopsis thaliana} (exp=-1; wgp=0; cg=0), partial (91%)	BT014592	Lycopersicon esculentum clone 134062R, mRNA sequence	Os01g0516600 [Oryza sativa (japonica cultivar-group)]	NP_001043194	35.1	not assigned.no ontology	-0.614283	0.592199	0.603226	-0.581142	-1.19543	0.000213
40	20077	BF_TUBSXXXX_0065D01_T3M.SCF_81	BF_TUBSXXXX_0065D01_T3M.SCF	TC162548	homologue to GB|AAT38767.1|47824995|AC149265 late blight resistance protein {Solanum demissum} (exp=0; wgp=1; cg=0), partial (3%)	AC149301	Solanum demissum chromosome 5 clone PGEC517A09, complete sequence	NA	NA	20.1.02	stress.biotic.receptors	-0.602987	0.461665	0.72292	-0.581598	-1.18459	0.012021	RH158C09-9	1e-140
41	14555	MICRO.12705.C2_1576	MICRO.12705.C2	TC144494	similar to UP|DCHS_LYCES (P54772) Histidine decarboxylase (HDC) (TOM92) , partial (87%)	DQ458998	Lycopersicon esculentum aromatic amino acid decarboxylase 1A (AADC1A) mRNA, complete cds	aromatic amino acid decarboxylase 1A [Lycopersicon esculentum]	ABE77149	13.2.7	amino acid metabolism.degradation.histidine	-0.704884	0.638866	0.545628	-0.47961	-1.18449	0.010426
42	24425	MICRO.10155.C1_1113	MICRO.10155.C1	TC134195	homologue to UP|O24153_TOBAC (O24153) S-adenosyl-methionine-sterol-C-methyltransferase homolog (Fragment), partial (93%)	U71107	Nicotiana tabacum S-adenosyl-methionine-sterol-C-methyltransferase homolog mRNA, partial cds	S-adenosyl-methionine-sterol-C-methyltransferase homolog [Nicotiana tabacum]	AAB62807	17.3.01.02.02	hormone metabolism.brassinosteroid.synthesis-degradation.sterols.SMT2	-0.614367	0.710805	0.442376	-0.538814	-1.15318	0.014306
43	14416	bf_mxflxxxx_0067f12.t3m.scf_306	bf_mxflxxxx_0067f12.t3m.scf	CX161359	0	DQ340255	Lycopersicon esculentum auxin response factor 2 (ARF2) mRNA, complete cds	hypothetical protein OsI_035079 [Oryza sativa (indica cultivar-group)]	EAY81120	35.2	not assigned.unknown	-0.427424	0.493769	0.651385	-0.71773	-1.14515	0.020175
44	39807	MICRO.7728.C1_589	MICRO.7728.C1	TC151175	similar to UP|Q9LIR4_ARATH (Q9LIR4) Dihydroxy-acid dehydratase (AT3g23940/F14O13_13), partial (29%)	BT013755	Lycopersicon esculentum clone 132621F, mRNA sequence	putative dihydroxyacid dehydratase [Arabidopsis thaliana]	AAK64025	35.1	not assigned.no ontology	-0.568111	0.528295	0.586217	-0.546401	-1.11451	0.000769
45	7108	MICRO.2344.C1_1186	MICRO.2344.C1	TC138819	similar to UP|NCB5R_ARATH (P83291) NADH-cytochrome b5 reductase-like protein (B5R) , partial (95%)	AK226864	Arabidopsis thaliana mRNA for cytochrome-b5 reductase - like protein, complete cds, clone: RAFL09-06-E09	cytochrome-b5 reductase/ oxidoreductase [Arabidopsis thaliana]	NP_568391	21.99	redox.misc	-0.678194	0.465911	0.618579	-0.406296	-1.08449	0.020049
46	23547	MICRO.17060.C2_21	MICRO.17060.C2	TC136856	similar to UP|Q9XEY4_TOBAC (Q9XEY4) Nt-iaa4.5 deduced protein, partial (68%)	AF022013	Lycopersicon esculentum auxin-regulated IAA2 (IAA2) mRNA, partial cds	Nt-iaa4.5 deduced protein [Nicotiana tabacum]	AAD32145	17.2.3	hormone metabolism.auxin.induced-regulated-responsive-activated	-0.707544	0.638094	0.436879	-0.367429	-1.07497	0.032164
47	21798	cSTS3J16TH_498	cSTS3J16TH	BG593255	0	AY496119	Capsicum annuum putative flavin-containing monooxygenase mRNA, complete sequence	disulfide oxidoreductase/ monooxygenase [Arabidopsis thaliana]	NP_176523	26.07	misc.oxidases - copper, flavone etc.	-0.57023	0.583824	0.484829	-0.498423	-1.06865	0.003258
48	33105	MICRO.14712.C1_692	MICRO.14712.C1	TC139081	homologue to UP|TAS14_LYCES (P22240) Abscisic acid and environmental stress-inducible protein TAS14 (Dehydrin TAS14), partial (33%)	AK224757	Solanum lycopersicum cDNA, clone: FC13AC04, HTC in fruit	NA	NA	20.2.99	stress.abiotic.unspecified	-0.546853	0.745215	0.316054	-0.514417	-1.06127	0.038742
49	25389	MICRO.16317.C1_741	MICRO.16317.C1	TC142413	similar to GB|BAA21657.1|2285885|D89631 sulfate transporter {Arabidopsis thaliana} (exp=-1; wgp=0; cg=0), partial (34%)	AM232427	Catharanthus roseus cDNA-AFLP fragment, clone CRG408	sulfate transporter [Arabidopsis thaliana]	BAA21657	34.6	transport.sulphate	-0.459778	0.754725	0.301217	-0.596164	-1.05594	0.046784
50	19490	MICRO.400.C2_2263	MICRO.400.C2	TC134860	0	AM462431	Vitis vinifera, whole genome shotgun sequence, contig VV78X158466.4, clone ENTAV 115	Cys-3-His zinc finger protein [Capsicum annuum]	ABI30334	27.3.12	RNA.regulation of transcription.C3H zinc finger family	-0.487654	0.716605	0.337887	-0.566839	-1.05449	0.032047	RH121L12-12	0
51	15714	BF_LBCHXXXX_0017A02_T3M.SCF_158	BF_LBCHXXXX_0017A02_T3M.SCF	DN587708	0	NA	NA	NA	NA	35.2	not assigned.unknown	-0.647419	0.450503	0.597703	-0.400787	-1.04821	0.018258
52	20907	MICRO.9901.C1_507	MICRO.9901.C1	BQ113454	0	NA	NA	cyclo-DOPA 5-O-glucosyltransferase [Celosia cristata]	BAD91804	35.2	not assigned.unknown	-0.61264	0.575824	0.467503	-0.430687	-1.04333	0.010142	RH086K18-3	0
53	13186	MICRO.9842.C1_598	MICRO.9842.C1	TC147603	weakly similar to UP|FER3_MAIZE (P27788) Ferredoxin-3, chloroplast precursor (Ferredoxin III) (Fd III), partial (69%)	NA	NA	non-photosynthetic ferredoxin [Citrus sinensis]	CAA87068	7.3	OPP.electron transfer	-0.285133	0.542004	0.492267	-0.749138	-1.03427	0.047313
54	36274	MICRO.4497.C4_296	MICRO.4497.C4	TC146241	UP|Q41413_SOLTU (Q41413) Epoxide hydrolase, complete	U02495	Solanum tuberosum Lemhi Russet clone EH4.1 epoxide hydrolase mRNA, complete cds	epoxide hydrolase	AAA81890	26.01	misc.misc2	-0.505949	0.308437	0.724129	-0.526616	-1.03257	0.0383
55	25645	MICRO.233.C19_1099	MICRO.233.C19	TC133871	similar to UP|Q9XEY9_TOBAC (Q9XEY9) NT3, partial (36%)	AF124369	Nicotiana tabacum NT3 mRNA, complete cds	unknown protein [Arabidopsis thaliana]	NP_566599	35.1	not assigned.no ontology	-0.342744	0.48926	0.535334	-0.68185	-1.02459	0.026775
56	26168	MICRO.15721.C2_26	MICRO.15721.C2	TC155986	0	NA	NA	NA	NA	35.2	not assigned.unknown	-0.541599	0.579555	0.435056	-0.473012	-1.01461	0.006156
57	18347	MICRO.4563.C1_772	MICRO.4563.C1	TC146585	similar to UP|Q9SBS2_9LILI (Q9SBS2) Dihydroflavonol-4-reductase, partial (6%)	NA	NA	Os05g0578500 [Oryza sativa (japonica cultivar-group)]	NP_001056413	16.2	secondary metabolism.phenylpropanoids	-0.376941	0.363297	0.649855	-0.636211	-1.01315	0.0345
58	33095	MICRO.10549.C1_672	MICRO.10549.C1	TC157869	homologue to emb|X67144.1|LERYGTOM5 L.esculentum (rY mutant) GTOM5 mRNA for mutant phytoene synthase, partial (25%)	EF157836	Solanum lycopersicum var. cerasiforme phytoene synthase (Psy1) mRNA, complete cds	Phytoene synthase 1, chloroplast precursor (Fruit ripening-specific protein pTOM5)	P08196	16.1.4	secondary metabolism.isoprenoids.carotenoids	-0.465927	0.433707	0.572873	-0.540653	-1.00658	0.0061
	Positive
	Feature	Name	ProbeName	TIGR Hit	TIGR Hit Description	Blast_Hit_Acces_Nt	Homology_NucleotideCPGP2007	Description blastX	BlastX tophit	BINCODE	CLASS	3H5H	3L5L	3H5L	3L5H	Contrast QTL5	QTL5_select	BAC Hit Chrom 5	E-value
1	13176	MICRO.11614.C2_286	MICRO.11614.C2	TC134825	similar to UP|Q9LRV7_ARATH (Q9LRV7) Gb|AAF04880.1, partial (45%)	NA	NA	unnamed protein product [Arabidopsis thaliana]	BAB01831	35.1	not assigned.no ontology	2.08278	-1.83116	-1.82407	1.57246	3.65523	0.004839	RH162D21-5	0
2	15332	MICRO.16386.C1_318	MICRO.16386.C1	NA	NA	AY163867	Solanum tuberosum glucose-6-phosphate/phosphate translocator 2 gene, promoter region and complete cds; nuclear gene for plastid product	NA	NA	35.2	not assigned.unknown	1.62553	-1.83415	-1.5641	1.77272	3.39825	0.002041	RH149N09	0
3	39408	MICRO.109.C9_80	MICRO.109.C9	TC138959	homologue to UP|Q1W377_LYCES (Q1W377) Phosphomannomutase , complete	BT013289	Lycopersicon esculentum clone 134900R, mRNA sequence	phosphomannomutase [Solanum lycopersicum]	ABD97872	10.1.21	cell wall.precursor synthesis.phosphomannomutase	1.86244	-1.94449	-1.444	1.52605	3.38849	0.007825	RH194A18-9	4e-91
4	26914	MICRO.16184.C1_275	MICRO.16184.C1	TC159142	0	NA	NA	NA	NA	35.2	not assigned.unknown	1.51467	-2.15627	-0.866678	1.50828	3.02295	0.042611
5	41242	SDBN003O08u.scf_235	SDBN003O08u.scf	NA	NA	AM456971	Vitis vinifera, whole genome shotgun sequence, contig VV78X082851.18, clone ENTAV 115	hypothetical protein OsI_034913 [Oryza sativa (indica cultivar-group)]	EAY80954	35.2	not assigned.unknown	1.34344	-1.23064	-1.17884	1.06604	2.40948	0.003412	RH065B15	0
6	40747	MICRO.1360.C1_191	MICRO.1360.C1	TC152275	UP|NO40_TOBAC (P55962) Early nodulin 40 homolog, complete	AY388519	Lycopersicon esculentum ENOD40 (ENOD40) gene, complete cds	NA	NA	35.2	not assigned.unknown	1.13742	-1.20991	-0.97926	1.05175	2.18917	0.003143
7	33754	bf_mxflxxxx_0054c03.t3m.scf_206	bf_mxflxxxx_0054c03.t3m.scf	CV505822	0	AC188781	Lycopersicon esculentum cv. Heinz 1706, chromosome 5 BAC clone C05SLm0005B15 complete sequence	NA	NA	35.2	not assigned.unknown	1.39596	-0.867769	-1.27977	0.751581	2.14754	0.030277	RH196F10-4	1e-107
8	35727	MICRO.10896.C1_841	MICRO.10896.C1	TC146221	weakly similar to UP|Q5TIQ8_HELAN (Q5TIQ8) Leafy cotyledon 1-like protein, partial (46%)	NA	NA	leafy cotyledon 1-like protein [Helianthus annuus]	CAI05932	27.3.15	RNA.regulation of transcription.CCAAT box binding factor family, HAP3	1.2121	-1.25736	-0.844859	0.890118	2.10221	0.015139	RH172E15-23	0
9	18574	bf_arrayxxx_0023c07.t7m.scf_554	bf_arrayxxx_0023c07.t7m.scf	DN922972	0	AC142505	Solanum demissum chromosome 5 clone PGEC287I17, complete sequence	NB-ARC domain containing protein [Solanum demissum]	AAT39932	35.2	not assigned.unknown	1.08245	-0.966628	-0.942323	0.826503	1.90895	0.004504	RH014D12-17	0
10	35505	MICRO.13745.C1_950	MICRO.13745.C1	TC143203	similar to UP|RAD50_ARATH (Q9SL02) DNA repair protein RAD50 (AtRAD50) , partial (22%)	NM_128757	Arabidopsis thaliana RAD50; ATP binding / nuclease/ zinc ion binding (RAD50) mRNA, complete cds	RAD50; ATP binding / nuclease/ zinc ion binding [Arabidopsis thaliana]	NP_565733	28.2	DNA.repair	0.755346	-0.777106	-1.05191	1.07367	1.82902	0.01296	RH127F09-7	1e-134
11	33484	STMIL45TV_385	STMIL45TV	BQ514360	similar to PIR|T45768|T45768 protein phosphatase 2C-like protein - Arabidopsis thaliana {Arabidopsis thaliana;}, partial (11%)	DQ252488	Solanum tuberosum clone 054G03 Hsp90-2-like mRNA, complete cds	hypothetical protein OsJ_008987 [Oryza sativa (japonica cultivar-group)]	EAZ25504	29.4	protein.postranslational modification	1.01935	-1.04245	-0.711841	0.734934	1.75429	0.015101
12	35042	BF_LBCHXXXX_0034H11_T3M.SCF_690	BF_LBCHXXXX_0034H11_T3M.SCF	DN588869	0	NA	NA	NA	NA	35.2	not assigned.unknown	0.81358	-0.862164	-0.746118	0.794701	1.60828	0.001333	RH172E15-23	0
13	22471	bf_arrayxxx_0100e02.t7m.scf_21	bf_arrayxxx_0100e02.t7m.scf	DN906063	0	AF079871	Nicotiana tabacum cyclic nucleotide-gated calmodulin-binding ion channel (CBP7) mRNA, complete cds	cyclic nucleotide-gated calmodulin-binding ion channel [Nicotiana tabacum]	AAF33669	34.22	transport.cyclic nucleotide or calcium regulated channels	0.788598	-0.659106	-0.859839	0.730347	1.51894	0.0047
14	30491	MICRO.6892.C1_787	MICRO.6892.C1	TC141615	weakly similar to UP|Q2LAL4_SOYBN (Q2LAL4) Cytochrome P450 monooxygenase CYP83A, partial (29%)	DQ350350	Nicotiana tabacum clone D228-AH8 CYP71AT2v2 mRNA, complete cds	CYP71AT2v2 [Nicotiana tabacum]	ABC69409	26.1	misc.cytochrome P450	0.995996	-0.639649	-0.870154	0.513808	1.5098	0.029928
15	43220	BF_TUBSXXXX_0039A09_T3M.SCF_2	BF_TUBSXXXX_0039A09_T3M.SCF	CV475822	0	NA	NA	NA	NA	35.2	not assigned.unknown	0.643716	-0.74783	-0.715229	0.819343	1.46306	0.003706
16	43568	cSTS23O20TH_640	cSTS23O20TH	BG599145	similar to UP|Q8VA03 (Q8VA03) Coat protein (Capsid protein), partial (4%)	NA	NA	NA	NA	35.2	not assigned.unknown	0.714427	-0.760902	-0.699007	0.745483	1.45991	0.000562	RH092A06-2	0
17	11293	STMHF66TV_62	STMHF66TV	BQ509843	0	NA	NA	NA	NA	35.2	not assigned.unknown	0.653084	-0.553802	-0.902593	0.803312	1.4564	0.016577	RH041C20-7	0
18	22957	MICRO.11497.C1_749	MICRO.11497.C1	TC139302	similar to UP|Q9SAL0_ARATH (Q9SAL0) T8K14.20 protein (At1g79380/T8K14_20), partial (51%)	AM424943	Vitis vinifera, whole genome shotgun sequence, contig VV78X109895.7, clone ENTAV 115	Os08g0135400 [Oryza sativa (japonica cultivar-group)]	NP_001060941	29.5.11.04.02	protein.degradation.ubiquitin.E3.RING	0.563082	-0.706091	-0.704401	0.847411	1.41049	0.010007	RH086K18-3	1e-155
19	21941	POACZ86TP_860	POACZ86TP	CK271553	0	NA	NA	F3F19.5 [Arabidopsis thaliana]	AAD31056	35.1	not assigned.no ontology	0.633307	-0.592126	-0.793288	0.752107	1.38541	0.007034	RH086I23-2	0
20	44238	BF_LBCHXXXX_0004F09_T3M.SCF_562	BF_LBCHXXXX_0004F09_T3M.SCF	DN586899	0	NA	NA	NA	NA	35.2	not assigned.unknown	0.696441	-0.697492	-0.670427	0.671478	1.36792	0.000181	RH070B02-11	0
21	38796	BF_TUBSXXXX_0013H07_T3M.SCF_186	BF_TUBSXXXX_0013H07_T3M.SCF	CV473796	0	NA	NA	NA	NA	35.2	not assigned.unknown	0.714614	-0.598469	-0.744738	0.628593	1.34321	0.003966	RH202I20-12	3e-96
22	44121	MICRO.13685.C1_685	MICRO.13685.C1	TC146714	weakly similar to UP|Q84W04_ARATH (Q84W04) At1g12390, partial (88%)	NA	NA	unknown protein [Arabidopsis thaliana]	NP_172701	35.1	not assigned.no ontology	0.71461	-0.597674	-0.710011	0.593075	1.30769	0.00398
23	12260	BPLI6G8TH_645	BPLI6G8TH	BG590804	similar to SP|Q9C6B8|AEC1_ARATH Auxin efflux carrier component 1 (PIN-FORMED protein) (AtPIN1). {Arabidopsis thaliana;}, partial (3%)	NA	NA	Ankyrin [Medicago truncatula]	ABE87305	35.2	not assigned.unknown	0.819429	-0.607531	-0.665687	0.45379	1.27322	0.020492
24	24714	POCA419TP_910	POCA419TP	CK243512	0	NA	NA	NA	NA	35.2	not assigned.unknown	0.869797	-0.583874	-0.677438	0.391515	1.26131	0.035355
25	42219	MICRO.109.C4_756	MICRO.109.C4	TC136936	homologue to UP|Q1W377_LYCES (Q1W377) Phosphomannomutase , partial (25%)	BT013289	Lycopersicon esculentum clone 134900R, mRNA sequence	phosphomannomutase [Solanum lycopersicum]	ABD97872	10.1.21	cell wall.precursor synthesis.phosphomannomutase	0.547755	-0.699171	-0.550436	0.701851	1.24961	0.007264	RH027O19-4	0
26	37843	BF_TUBSXXXX_0041F05_T3M.SCF_1	BF_TUBSXXXX_0041F05_T3M.SCF	TC145613	similar to RF|NP_849990.1|30680729|NM_179659 ATKEA4; potassium:hydrogen antiporter {Arabidopsis thaliana} (exp=-1; wgp=0; cg=0), partial (9%)	BT013822	Lycopersicon esculentum clone 132745F, mRNA sequence	hypothetical protein OsJ_020844 [Oryza sativa (japonica cultivar-group)]	EAZ37361	34.15	transport.potassium	0.656348	-0.741957	-0.504721	0.59033	1.24668	0.009614	RH014L16-6	0
27	43561	TBSK00873FA09t3m.scf_475	TBSK00873FA09t3m.scf	CN513690	similar to UP|Q8L685 (Q8L685) Pherophorin-dz1 protein precursor, partial (3%)	NA	NA	NA	NA	35.2	not assigned.unknown	0.667602	-0.475681	-0.770835	0.578914	1.24652	0.014941
28	10580	bf_stolxxxx_0006f09.t3m.scf_398	bf_stolxxxx_0006f09.t3m.scf	CK851293	PIR|S58282|S58282 dTDP-glucose 4-6-dehydratase homolog D18 - Arabidopsis thaliana, partial (16%)	AY619952	Nicotiana tabacum putative UDP-glucuronate decarboxylase 3 mRNA, complete cds	dTDP-glucose-4-6-dehydratase-like protein [Triticum aestivum]	AAP80857	10.1.05	cell wall.precursor synthesis.UXS	0.844824	-0.58096	-0.647412	0.383548	1.22837	0.034152
29	29461	MICRO.5995.C1_756	MICRO.5995.C1	TC148341	weakly similar to GB|AAQ55278.1|33942051|BT010327 At2g43820 {Arabidopsis thaliana} (exp=-1; wgp=0; cg=0), partial (36%)	AP009271	Solanum lycopersicum genomic DNA, chromosome 8, clone: C08HBa0074N03, complete sequence	UDP-glycosyltransferase/ transferase, transferring glycosyl groups / transferase, transferring hexosyl groups [Arabidopsis thaliana]	NP_181910	26.02	misc.UDP glucosyl and glucoronyl transferases	0.73024	-0.674238	-0.519117	0.463115	1.19335	0.016341
30	19799	MICRO.4086.C1_1671	MICRO.4086.C1	TC156689	similar to UP|Q6Z001_ORYSA (Q6Z001) Membrane protein-like, partial (44%)	AP009296	Solanum lycopersicum genomic DNA, chromosome 8, clone: C08SLe0018I16, complete sequence	unknown protein [Arabidopsis thaliana]	NP_850068	35.2	not assigned.unknown	0.632094	-0.519509	-0.636867	0.524282	1.15638	0.004715
31	17656	bf_swstxxxx_0059g04.t3m.scf_68	bf_swstxxxx_0059g04.t3m.scf	CV302561	0	NA	NA	unknown [Petunia x hybrida]	AAL83819	35.2	not assigned.unknown	0.45706	-0.493313	-0.649677	0.68593	1.14299	0.014386
32	15286	bf_mxflxxxx_0027h05.t3m.scf_488	bf_mxflxxxx_0027h05.t3m.scf	TC149163	similar to RF|NP_176925.1|15220477|NM_105425 ATP binding {Arabidopsis thaliana} (exp=-1; wgp=0; cg=0), partial (12%)	NA	NA	NA	NA	29.4	protein.postranslational modification	0.494525	-0.49371	-0.644526	0.64371	1.13824	0.008572	RH041C20-7	0
33	20212	MICRO.1149.C3_662	MICRO.1149.C3	TC153184	homologue to UP|Q39257_PEA (Q39257) Ubiquitin, partial (10%)	NA	NA	NA	NA	35.2	not assigned.unknown	0.622537	-0.44522	-0.666796	0.489478	1.11202	0.013238
34	20579	STMGO10TV_671	STMGO10TV	BQ507053	0	AP009318	Solanum lycopersicum genomic DNA, chromosome 8, clone: C08HBa0022O08, complete sequence	NA	NA	35.2	not assigned.unknown	0.371344	-0.612505	-0.488819	0.72998	1.10132	0.028406	RH172D24	2e-58
35	42961	MICRO.11694.C1_83	MICRO.11694.C1	TC134406	similar to UP|HPPD_SOLSC (Q9ARF9) 4-hydroxyphenylpyruvate dioxygenase (4HPPD) (HPD) (HPPDase) (4-hydroxyphenylpyruvic acid oxidase) , partial (88%)	AJ309203	Coleus blumei mRNA for 4-hydroxyphenylpyruvate dioxygenase (hppd_SOLSC gene)	4-hydroxyphenylpyruvate dioxygenase (4HPPD) (HPD) (HPPDase) (4-hydroxyphenylpyruvic acid oxidase)	O23920	13.2.6.2	amino acid metabolism.degradation.aromatic aa.tyrosine	0.717394	-0.666175	-0.397341	0.346121	1.06352	0.043438
36	37225	MICRO.13334.C2_659	MICRO.13334.C2	TC140419	similar to UP|Q84KS0_TOBAC (Q84KS0) Auxin-repressed protein-like protein, partial (53%)	AY183722	Nicotiana tabacum auxin-repressed protein-like protein (Arpl1;1) mRNA, complete cds	auxin-repressed protein-like protein [Nicotiana tabacum]	AAO21304	35.2	not assigned.unknown	0.387096	-0.646773	-0.416573	0.676249	1.06335	0.0289
37	22114	MICRO.11094.C1_469	MICRO.11094.C1	TC156593	0	AM458782	Vitis vinifera, whole genome shotgun sequence, contig VV79X001649.6, clone ENTAV 115	hypothetical protein MtrDRAFT_AC137546g3v1 [Medicago truncatula]	ABE81268	11.9.2	lipid metabolism.lipid degradation.lipases	0.571081	-0.474405	-0.582896	0.48622	1.0573	0.004216
38	20864	MICRO.5403.C3_47	MICRO.5403.C3	TC146378	weakly similar to UP|Q2MJ12_MEDTR (Q2MJ12) Cytochrome P450 monooxygenase CYP83A, partial (37%)	DQ350350	Nicotiana tabacum clone D228-AH8 CYP71AT2v2 mRNA, complete cds	CYP71AT2v3 [Nicotiana tabacum]	ABC69410	26.1	misc.cytochrome P450	0.508136	-0.690861	-0.341023	0.523749	1.03188	0.027606
39	29510	MICRO.15035.C3_278	MICRO.15035.C3	TC156295	0	NA	NA	NA	NA	35.2	not assigned.unknown	0.370888	-0.398586	-0.625667	0.653365	1.02425	0.029906	RH104O02-8	2e-94
40	43654	MICRO.126.C9_1255	MICRO.126.C9	TC147420	UP|Q8LK04_SOLTU (Q8LK04) Glyceraldehyde 3-phosphate dehydrogenase , complete	AF527779	Solanum tuberosum glyceraldehyde 3-phosphate dehydrogenase mRNA, complete cds	Glyceraldehyde-3-phosphate dehydrogenase, cytosolic	P34922	4.09	glycolysis.glyceraldehyde 3-phosphate dehydrogenase	0.414959	-0.513892	-0.507865	0.606799	1.02176	0.008707	RH017I02-5	5e-82
41	23365	MICRO.4520.C1_710	MICRO.4520.C1	TC141529	weakly similar to RF|NP_188239.1|15233307|NM_112489 transporter {Arabidopsis thaliana} (exp=-1; wgp=0; cg=0), partial (23%)	BT013853	Lycopersicon esculentum clone 132813R, mRNA sequence	unknown [Arabidopsis thaliana]	AAM61194	34.13	transport.peptides and oligopeptides	0.279909	-0.449957	-0.559857	0.729904	1.00981	0.048788
42	37562	STMJN54TV_231	STMJN54TV	TC158966	homologue to UP|GPAT5_ARATH (Q9CAY3) Glycerol-3-phosphate acyltransferase 5 (AtGPAT5) , partial (22%)	AM464293	Vitis vinifera, whole genome shotgun sequence, contig VV78X098348.20, clone ENTAV 115	ATGPAT5/GPAT5; 1-acylglycerol-3-phosphate O-acyltransferase/ acyltransferase/ organic anion transporter [Arabidopsis thaliana]	NP_187750	35.1	not assigned.no ontology	0.466657	-0.562748	-0.438127	0.534218	1.00087	0.004978
