# Supplementary material for: From QTL to candidate gene: Genetical genomics of simple and complex traits in potato using a pooling strategy
Source: BMC Genomics. 2010 Mar 8;11:158. doi: 10.1186/1471-2164-11-158 (PMC2843620; doi:10.1186/1471-2164-11-158)
Supplement: Additional file 4 — Supplementary table S4. Primers sequences for qRT-PCR and marker development. [file 1471-2164-11-158-S4.XLS]

## Sheet: Primers
Supplementary Table S1
qRT-PCR primers
	Forward 5'-3'	Reverse 5'- 3'
Betá carotene hydroxylase (bch)	TTTTGCTGTCTCGAAGAAAGCC	AGCCAACAGGCAGCTAAACTCT
TLRP	TCCAATGCGGTAAACGTTGA	CTTACCATAGCCGCCACCAT
MICRO.17361.C1	AGGAGGAAGGTGAAGAGCAATAAG	ATAACAGAAGTCGTGGTGGTATCC
Reference: EIF3	GGAGCACAGGAGAAGATGAAGGAG	CGTTGGTGAATGCGGCAGTAGG
Mapping PCR primers
	Forward 5'-3'	Reverse 5'- 3'	Scoring/Digestion
TLRP	ATGGGTTCCAAGGCAATTATGTT	GAATGGCTTTATTCATACTTGTT	PCR marker
TLRP_∆7	ATGGGTTCCAAGGCAATTATGTT	GCAGCAGTATTTTTTGTGGCAT	PCR marker
bch (B) dominant C-allele	CGAGATGGGCTCATAGAGCACT	GAAAGTAAGGCACGTTGGCAAT	AluI
bch (b)	GGCGAGGAAGAAATCGGAGAG	GAAAGTAAGGCACGTTGGCAAT	HpyCH4IV
